# Supplementary material for: Remote tuning of single-atom Fe-N5 sites via high-coordination defects for enhanced Fenton-like water decontamination
Source: Nat Commun. 2025 Nov 25;16:10455. doi: 10.1038/s41467-025-65425-4 (PMC12647131; doi:10.1038/s41467-025-65425-4)
Supplement: Supplementary file 5 — Source Data [file 41467_2025_65425_MOESM5_ESM.xlsx]

## Sheet: Fig. 1
Fig. 1e	BTC	Wavenumber (cm-1)	Intensity (a.u.)	FeN5	Wavenumber (cm-1)	Intensity (a.u.)	FeN5-SD1	Wavenumber (cm-1)	Intensity (a.u.)	FeN5-SD2	Wavenumber (cm-1)	Intensity (a.u.)	FeN5-SD3	Wavenumber (cm-1)	Intensity (a.u.)	NCNTS	Wavenumber (cm-1)	Intensity (a.u.)		Fig. 1f	BTC	Raman Shift (cm-1)	Intensity (a.u.)	NCNTs	Raman Shift (cm-1)	Intensity (a.u.)	FeN5	Raman Shift (cm-1)	Intensity (a.u.)	FeN5-SD1	Raman Shift (cm-1)	Intensity (a.u.)	FeN5-SD2	Raman Shift (cm-1)	Intensity (a.u.)	FeN5-SD3	Raman Shift (cm-1)	Intensity (a.u.)
		400.163	29.4894		401.121	77.4775		401.121	76.5987		401.121	80.1782		401.121	83.9922		499.955	-11.0564				77.2728	151.761		40.8322	779.31		50.3327	121.94		50.3327	142.914		50.3327	78.9896		50.3327	62.1625
		400.645	29.4513		401.603	77.3589		401.603	76.6994		401.603	80.1881		401.603	83.805		500.437	-11.0438				78.2371	148.083		43.9008	779.509		52.1729	116.879		52.1729	140.997		52.1729	83.5608		52.1729	63.4343
		401.127	29.4159		402.085	77.2401		402.085	76.8		402.085	80.198		402.085	83.6177		500.919	-11.0303				79.2013	145.561		46.9684	780.163		54.0127	105.27		54.0127	145.65		54.0127	94.7212		54.0127	70.3877
		401.61	29.374		402.567	77.1212		402.567	76.9001		402.567	80.2076		402.567	83.4309		501.401	-11.0162				80.1655	144.445		50.0349	781.246		55.8521	123.316		55.8521	168.851		55.8521	102.795		55.8521	74.2212
		402.092	29.3107		403.05	77.0027		403.05	77.0014		403.05	80.2179		403.05	83.243		501.884	-11.0015				81.1298	145.165		53.1003	782.742		57.6912	131.252		57.6912	198.544		57.6912	105.448		57.6912	73.7046
		402.574	29.2254		403.532	76.8862		403.532	77.1071		403.532	80.2312		403.532	83.0511		502.366	-10.9863				82.094	149.079		56.1647	784.906		59.5321	138.562		59.5321	189.176		59.5321	103.95		59.5321	72.7046
		403.056	29.131		404.014	76.7691		404.014	77.2117		404.014	80.2438		404.014	82.8602		502.848	-10.9703				83.0582	155.01		59.228	788.699		61.3704	135.732		61.3704	180.767		61.3704	100.146		61.3704	70.9032
		403.538	29.0467		404.496	76.6503		404.496	77.3114		404.496	80.2535		404.496	82.6733		503.33	-10.9537				84.0225	160.047		62.2903	795.496		63.2084	129.128		63.2084	168.766		63.2084	95.3707		63.2084	68.7757
		404.02	28.9898		404.978	76.5277		404.978	77.4042		404.978	80.2577		404.978	82.4934		503.812	-10.9364				84.9867	163.754		65.3514	805.219		65.0461	111.772		65.0461	156.635		65.0461	89.083		65.0461	66.3143
		404.502	28.9682		405.46	76.3975		405.46	77.4873		405.46	80.2517		405.46	82.3259		504.294	-10.9185				85.9509	166.057		68.4116	815.691		66.8833	112.178		66.8833	150.383		66.8833	82.3835		66.8833	63.6057
		404.985	28.9783		405.942	76.2634		405.942	77.5594		405.942	80.2392		405.942	82.1674		504.776	-10.8999				86.9152	163.613		71.4707	824.645		68.7224	112.563		68.7224	147.911		68.7224	77.6603		68.7224	61.0994
		405.467	29.008		406.424	76.1274		406.424	77.6181		406.424	80.2223		406.424	82.0168		505.258	-10.8806				87.8794	156.195		74.5287	831		70.5589	111.264		70.5589	146.32		70.5589	77.1534		70.5589	59.0198
		405.949	29.0431		406.906	75.9904		406.906	77.6639		406.906	80.2015		406.906	81.8741		505.74	-10.8605				88.8436	146.559		77.5857	834.301		72.3951	109.658		72.3951	144.337		72.3951	80.6907		72.3951	57.3435
		406.431	29.0752		407.389	75.8541		407.389	77.6999		407.389	80.1788		407.389	81.7377		506.223	-10.8397				89.8079	135.217		80.6416	834.645		74.231	108.341		74.231	137.331		74.231	80.5077		74.231	55.8346
		406.913	29.1044		407.871	75.718		407.871	77.7161		407.871	80.1527		407.871	81.6101		506.705	-10.8185				90.7721	121.231		83.6965	832.984		76.0664	106.973		76.0664	136.635		76.0664	79.3719		76.0664	55.0693
		407.395	29.1377		408.353	75.5818		408.353	77.7082		408.353	80.1224		408.353	81.4924		507.187	-10.7968				91.7363	107.885		86.7503	830.598		77.9016	105.206		77.9016	136.466		77.9016	78.2903		77.9016	54.2483
		407.877	29.1829		408.835	75.4455		408.835	77.6623		408.835	80.0869		408.835	81.3865		507.669	-10.7747				92.7006	94.8297		89.8031	828.836		79.7363	104.654		79.7363	136.005		79.7363	76.1897		79.7363	53.477
		408.359	29.2431		409.317	75.3084		409.317	77.5544		409.317	80.0437		409.317	81.2956		508.151	-10.7522				93.6648	82.6309		92.8548	828.789		81.5707	103.785		81.5707	135.712		81.5707	71.184		81.5707	53.3689
		408.841	29.3137		409.799	75.1723		409.799	77.4111		409.799	79.9961		409.799	81.2169		508.633	-10.7295				94.629	71.7253		95.9055	830.113		83.4069	102.826		83.4069	135.256		83.4069	72.3821		83.4069	53.8655
		409.324	29.3846		410.281	75.0386		410.281	77.2487		410.281	79.9463		410.281	81.1486		509.115	-10.707				95.5933	62.5355		98.9551	831.422		85.2406	102.199		85.2406	134.091		85.2406	73.4405		85.2406	54.4757
		409.806	29.4451		410.763	74.9081		410.763	77.0729		410.763	79.8951		410.763	81.0899		509.597	-10.6848				96.5575	54.8219		102.004	832.188		87.0739	101.483		87.0739	133.517		87.0739	74.5886		87.0739	54.5781
		410.288	29.4902		411.245	74.781		411.245	76.8936		411.245	79.8437		411.245	81.0391		510.079	-10.6626				97.5217	48.3153		105.051	833.016		88.9068	100.727		88.9068	133.734		88.9068	75.4973		88.9068	53.6801
		410.77	29.5218		411.728	74.659		411.728	76.7143		411.728	79.7931		411.728	80.9975		510.562	-10.6403				98.486	42.907		108.098	834.207		90.7394	100.98		90.7394	132.841		90.7394	75.8464		90.7394	52.6621
		411.252	29.5469		412.21	74.5431		412.21	76.538		412.21	79.7441		412.21	80.9651		511.044	-10.6177				99.4502	38.4064		111.143	834.738		92.5717	100.762		92.5717	132.568		92.5717	76.4872		92.5717	52.3916
		411.734	29.5716		412.692	74.4357		412.692	76.3757		412.692	79.6988		412.692	80.9429		511.526	-10.5947				100.414	34.9281		114.188	832.973		94.4035	99.3701		94.4035	129.609		94.4035	73.8616		94.4035	52.6458
		412.216	29.5966		413.174	74.3409		413.174	76.2424		413.174	79.6602		413.174	80.9327		512.008	-10.5712				101.379	32.188		117.231	828.434		96.2351	98.4293		96.2351	128.759		96.2351	72.3465		96.2351	53.4135
		412.699	29.6159		413.656	74.2551		413.656	76.1287		413.656	79.6262		413.656	80.9317		512.49	-10.5474				102.343	29.8267		120.273	822.394		98.0662	97.4949		98.0662	126.982		98.0662	71.7472		98.0662	54.5219
		413.181	29.6204		414.138	74.1765		414.138	76.0307		414.138	79.5957		414.138	80.9374		512.972	-10.5231				103.307	27.7635		123.314	816.836		99.897	96.2266		99.897	126.153		99.897	71.6052		99.897	55.6308
		413.663	29.604		414.62	74.1048		414.62	75.9471		414.62	79.5685		414.62	80.9493		513.454	-10.4982				104.271	26.0039		126.355	813.117		101.727	96.0445		101.727	125.398		101.727	71.7032		101.727	56.0284
		414.145	29.5683		415.103	74.0389		415.103	75.8728		415.103	79.5437		415.103	80.9665		513.936	-10.4727				105.236	24.5922		129.394	811.383		103.558	95.7811		103.558	124.393		103.558	71.9632		103.558	55.9396
		414.627	29.5237		415.585	73.9789		415.585	75.8157		415.585	79.5222		415.585	80.9872		514.418	-10.4467				106.2	23.5235		132.432	811.117		105.387	96.8302		105.387	123.064		105.387	71.9976		105.387	54.5183
		415.109	29.4841		416.067	73.9247		416.067	75.7799		416.067	79.5046		416.067	81.0104		514.901	-10.42				107.164	22.4187		135.469	811.535		107.217	97.0479		107.217	121.799		107.217	72.0116		107.217	53.8824
		415.591	29.4608		416.549	73.8754		416.549	75.7727		416.549	79.4913		416.549	81.033		515.383	-10.3926				108.128	21.0458		138.505	811.262		109.046	95.8638		109.046	121.111		109.046	71.8534		109.046	53.9186
		416.073	29.4574		417.031	73.8292		417.031	75.8083		417.031	79.4835		417.031	81.0503		515.865	-10.3646				109.093	19.2875		141.54	809.379		110.874	94.7028		110.874	120.474		110.874	71.1111		110.874	54.9669
		416.555	29.4688		417.513	73.7879		417.513	75.8717		417.513	79.48		417.513	81.0665		516.347	-10.3356				110.057	17.6849		144.574	806.863		112.703	95.5155		112.703	120.427		112.703	70.0625		112.703	56.5386
		417.038	29.4832		417.995	73.7527		417.995	75.9537		417.995	79.4802		417.995	81.0837		516.829	-10.3056				111.021	16.2019		147.607	805.324		114.531	95.618		114.531	120.451		114.531	71.3633		114.531	56.7372
		417.52	29.4879		418.477	73.7235		418.477	76.0511		418.477	79.4838		418.477	81.1026		517.311	-10.274				111.985	14.8727		150.639	804.977		116.358	95.5217		116.358	120.002		116.358	71.436		116.358	56.4922
		418.002	29.4757		418.959	73.7002		418.959	76.1584		418.959	79.4902		418.959	81.1243		517.793	-10.2414				112.95	13.7158		153.67	804.992		118.185	92.2177		118.185	118.402		118.185	68.9296		118.185	54.5412
		418.484	29.4498		419.442	73.6842		419.442	76.274		419.442	79.4996		419.442	81.1487		518.275	-10.2079				113.914	12.7921		156.7	804.832		120.012	89.4422		120.012	117.102		120.012	66.7707		120.012	51.759
		418.966	29.4227		419.924	73.6759		419.924	76.3965		419.924	79.5122		419.924	81.176		518.758	-10.1736				114.878	12.0205		159.729	804.48		121.839	85.7114		121.839	114.214		121.839	64.3821		121.839	48.6049
		419.448	29.4078		420.406	73.6777		420.406	76.5204		420.406	79.5278		420.406	81.2072		519.24	-10.1387				115.842	11.357		162.757	803.996		123.665	83.5429		123.665	111.826		123.665	61.5762		123.665	42.8786
		419.93	29.4106		420.888	73.6938		420.888	76.6382		420.888	79.5471		420.888	81.2441		519.722	-10.1032				116.806	10.7952		165.784	803.399		125.491	82.6824		125.491	108.693		125.491	60.2504		125.491	42.0785
		420.412	29.4264		421.37	73.7194		421.37	76.7543		421.37	79.5691		421.37	81.285		520.204	-10.0672				117.771	10.3259		168.809	802.844		127.314	83.1212		127.314	107.859		127.314	59.4505		127.314	40.9943
		420.895	29.4445		421.852	73.7515		421.852	76.8705		421.852	79.5932		421.852	81.3288		520.686	-10.0309				118.735	9.97785		171.834	802.555		129.139	83.1805		129.139	108.373		129.139	58.3833		129.139	39.9621
		421.377	29.4564		422.334	73.7889		422.334	76.9866		422.334	79.6191		422.334	81.3751		521.168	-9.99477				119.699	9.67583		174.858	802.645		130.964	82.6135		130.964	109.088		130.964	57.8182		130.964	38.655
		421.859	29.4602		422.816	73.8302		422.816	77.1036		422.816	79.6465		422.816	81.4228		521.65	-9.95845				120.663	9.34293		177.881	802.906		132.788	83.179		132.788	108.611		132.788	57.3961		132.788	37.485
		422.341	29.4611		423.298	73.8743		423.298	77.2195		423.298	79.6749		423.298	81.4724		522.132	-9.92161				121.628	8.97426		180.902	802.73		134.612	83.5771		134.612	107.214		134.612	57.3817		134.612	37.8542
		422.823	29.4683		423.781	73.9205		423.781	77.3331		423.781	79.704		423.781	81.524		522.615	-9.88428				122.592	8.60512		183.923	801.91		136.436	84.2801		136.436	105.533		136.436	56.6664		136.436	38.4718
		423.305	29.4888		424.263	73.9663		424.263	77.4439		424.263	79.7329		424.263	81.5776		523.097	-9.84653				123.556	8.47537		186.942	801.305		138.259	82.4144		138.259	104.274		138.259	55.9992		138.259	38.6318
		423.787	29.5237		424.745	74.0082		424.745	77.5512		424.745	79.7604		424.745	81.6338		523.579	-9.80807				124.52	8.55771		189.961	801.731		140.082	80.2475		140.082	103.503		140.082	57.5331		140.082	37.2138
		424.269	29.5661		425.227	74.0488		425.227	77.654		425.227	79.7874		425.227	81.6915		524.061	-9.76869				125.484	8.73138		192.979	802.621		141.903	78.5048		141.903	103.562		141.903	58.3858		141.903	35.9308
		424.752	29.6043		425.709	74.0892		425.709	77.751		425.709	79.8143		425.709	81.7495		524.543	-9.72793				126.449	8.92076		195.995	802.688		143.725	77.0901		143.725	103.479		143.725	58.9335		143.725	36.9823
		425.234	29.628		426.191	74.13		426.191	77.8418		426.191	79.8412		426.191	81.8076		525.025	-9.68462				127.413	9.07835		199.011	801.684		145.547	79.6057		145.547	103.783		145.547	57.1718		145.547	33.6859
		425.716	29.6334		426.673	74.1719		426.673	77.9264		426.673	79.8684		426.673	81.8659		525.507	-9.6401				128.377	9.42708		202.025	800.676		147.368	80.3669		147.368	104.453		147.368	57.4325		147.368	37.4579
		426.198	29.6249		427.155	74.2141		427.155	78.0023		427.155	79.8957		427.155	81.9229		525.989	-9.59507				129.341	10.0403		205.039	800.434		149.189	79.9283		149.189	105.142		149.189	56.4504		149.189	38.0792
		426.68	29.6117		427.637	74.256		427.637	78.0678		427.637	79.9228		427.637	81.9779		526.471	-9.55003				130.306	10.7253		208.051	800.746		151.01	79.1106		151.01	105.714		151.01	56.1714		151.01	37.7898
		427.162	29.602		428.12	74.297		428.12	78.1195		428.12	79.9498		428.12	82.0289		526.954	-9.50553				131.27	11.3472		211.063	801.359		152.828	77.8677		152.828	105.687		152.828	56.1871		152.828	37.0386
		427.644	29.5985		428.602	74.3362		428.602	78.1512		428.602	79.9764		428.602	82.0721		527.436	-9.46158				132.234	11.9214		214.073	802.078		154.649	78.6086		154.649	104.882		154.649	55.0621		154.649	36.8859
		428.126	29.5966		429.084	74.3746		429.084	78.1686		429.084	80.0028		429.084	82.1112		527.918	-9.41825				133.198	12.2541		217.083	802.486		156.468	77.7324		156.468	103.725		156.468	54.2841		156.468	37.1831
		428.609	29.5875		429.566	74.413		429.566	78.175		429.566	80.029		429.566	82.1483		528.4	-9.37561				134.163	12.2932		220.091	802.5		158.288	76.395		158.288	102.621		158.288	54.2653		158.288	37.681
		429.091	29.5634		430.048	74.4514		430.048	78.1716		430.048	80.0549		430.048	82.184		528.882	-9.33365				135.127	12.1227		223.099	802.248		160.107	75.6707		160.107	101.7		160.107	54.7382		160.107	38.1538
		429.573	29.5229		430.53	74.4903		430.53	78.1612		430.53	80.0807		430.53	82.2193		529.364	-9.293				136.091	11.846		226.105	801.652		161.923	75.2741		161.923	100.023		161.923	55.6942		161.923	39.2105
		430.055	29.4723		431.012	74.5298		431.012	78.1426		431.012	80.1063		431.012	82.2546		529.846	-9.25429				137.055	11.5067		229.11	800.912		163.742	75.3865		163.742	98.8198		163.742	56.7888		163.742	36.9568
		430.537	29.4234		431.494	74.5704		431.494	78.1156		431.494	80.1315		431.494	82.2905		530.328	-9.21754				138.019	11.1998		232.115	800.59		165.56	75.3573		165.56	99.2305		165.56	57.0114		165.56	33.1363
		431.019	29.3873		431.977	74.6127		431.977	78.0801		431.977	80.1563		431.977	82.3282		530.811	-9.18283				138.984	10.9817		235.118	800.916		167.377	76.4608		167.377	100.106		167.377	55.0135		167.377	31.9904
		431.501	29.3698		432.459	74.658		432.459	78.0351		432.459	80.1805		432.459	82.3703		531.293	-9.1512				139.948	10.8554		238.12	801.609		169.192	77.3855		169.192	100.39		169.192	53.9454		169.192	33.1802
		431.983	29.3682		432.941	74.7052		432.941	77.9832		432.941	80.2042		432.941	82.4147		531.775	-9.12321				140.912	10.8019		241.122	802.262		171.009	78.2121		171.009	99.8135		171.009	53.5748		171.009	35.5405
		432.466	29.374		433.423	74.7533		433.423	77.9262		433.423	80.2277		433.423	82.4601		532.257	-9.10034				141.876	10.8018		244.122	802.43		172.826	78.798		172.826	98.3002		172.826	54.3389		172.826	35.8911
		432.948	29.3776		433.905	74.8021		433.905	77.8654		433.905	80.251		433.905	82.5064		532.739	-9.08526				142.841	10.8363		247.122	801.738		174.64	77.7799		174.64	96.9087		174.64	55.2442		174.64	35.7685
		433.43	29.3739		434.387	74.8508		434.387	77.8021		434.387	80.2738		434.387	82.5524		533.221	-9.07542				143.805	10.856		250.12	800.613		176.456	77.6144		176.456	95.6403		176.456	52.4788		176.456	35.4284
		433.912	29.3651		434.869	74.8998		434.869	77.7373		434.869	80.2966		434.869	82.5987		533.703	-9.06923				144.769	10.8353		253.117	800.207		178.271	77.8003		178.271	94.996		178.271	50.6567		178.271	34.5519
		434.394	29.3588		435.351	74.949		435.351	77.6718		435.351	80.3194		435.351	82.6454		534.185	-9.06623				145.733	10.7626		256.114	800.781		180.086	78.6215		180.086	95.4605		180.086	50.0092		180.086	34.0252
		434.876	29.3639		435.834	74.9983		435.834	77.6071		435.834	80.343		435.834	82.6926		534.667	-9.06533				146.698	10.785		259.109	801.426		181.899	79.6204		181.899	96.987		181.899	50.7376		181.899	33.0649
		435.358	29.3854		436.316	75.0479		436.316	77.5449		436.316	80.3682		436.316	82.7407		535.149	-9.06656				147.662	10.8113		262.103	801.758		183.713	79.7079		183.713	100.433		183.713	51.2015		183.713	33.1493
		435.84	29.4212		436.798	75.0972		436.798	77.4853		436.798	80.3939		436.798	82.7889		535.632	-9.06984				148.626	11.0036		265.097	802.055		185.527	79.2887		185.527	98.9455		185.527	51.7529		185.527	34.5765
		436.322	29.4628		437.28	75.1459		437.28	77.4291		437.28	80.4192		437.28	82.8366		536.114	-9.07461				149.59	11.4806		268.089	802.129		187.339	78.8438		187.339	97.4064		187.339	52.2074		187.339	35.8853
		436.805	29.5004		437.762	75.1935		437.762	77.3763		437.762	80.4439		437.762	82.8835		536.596	-9.08019				150.555	12.3436		271.08	801.895		189.152	78.8331		189.152	95.5001		189.152	52.6711		189.152	35.1854
		437.287	29.5273		438.244	75.2401		438.244	77.3266		438.244	80.4675		438.244	82.9295		537.078	-9.08669				151.519	13.2593		274.071	801.805		190.963	77.886		190.963	96.5679		190.963	53.0188		190.963	34.8927
		437.769	29.5439		438.726	75.285		438.726	77.2827		438.726	80.4897		438.726	82.974		537.56	-9.09406				152.483	14.3141		277.06	801.723		192.776	77.1473		192.776	98.8718		192.776	54.0651		192.776	34.1283
		438.251	29.5558		439.208	75.328		439.208	77.246		439.208	80.5103		439.208	83.0166		538.042	-9.10233				153.447	15.2811		280.048	801.059		194.588	76.333		194.588	101.853		194.588	55.0685		194.588	31.9853
		438.733	29.5702		439.69	75.3683		439.69	77.2202		439.69	80.5286		439.69	83.0567		538.524	-9.11145				154.411	15.9769		283.036	800.016		196.398	75.285		196.398	101.2		196.398	55.2522		196.398	32.4402
		439.215	29.5904		440.173	75.4047		440.173	77.2111		440.173	80.5438		440.173	83.0929		539.006	-9.12092				155.376	16.2738		286.022	799.277		198.21	74.767		198.21	96.5441		198.21	51.2249		198.21	34.9895
		439.697	29.6138		440.655	75.438		440.655	77.2131		440.655	80.5563		440.655	83.1263		539.489	-9.13034				156.34	16.1572		289.007	799.059		200.021	75.1509		200.021	94.6892		200.021	53.1596		200.021	34.4317
		440.18	29.6329		441.137	75.469		441.137	77.2226		441.137	80.5667		441.137	83.1573		539.971	-9.13914				157.304	15.64		291.992	799.113		201.83	75.1578		201.83	93.6882		201.83	53.9363		201.83	34.0695
		440.662	29.6385		441.619	75.4975		441.619	77.2388		441.619	80.5748		441.619	83.186		540.453	-9.14615				158.268	14.7806		294.975	799.191		203.64	75.1833		203.64	93.5678		203.64	54.3057		203.64	33.704
		441.144	29.625		442.101	75.5239		442.101	77.2595		442.101	80.5811		442.101	83.2125		540.935	-9.15231				159.233	13.662		297.957	799.305		205.448	74.599		205.448	94.0491		205.448	53.3705		205.448	33.7069
		441.626	29.593		442.583	75.5482		442.583	77.2846		442.583	80.5852		442.583	83.2369		541.417	-9.15813				160.197	12.3542		300.939	799.445		207.258	74.3696		207.258	93.7946		207.258	52.3281		207.258	35.0791
		442.108	29.5494		443.065	75.5701		443.065	77.3137		443.065	80.5869		443.065	83.2589		541.899	-9.1637				161.161	10.9211		303.919	799.32		209.066	74.9959		209.066	93.7193		209.066	52.2469		209.066	34.8951
		442.59	29.5033		443.547	75.59		443.547	77.3451		443.547	80.5859		443.547	83.2787		542.381	-9.16926				162.125	9.68175		306.899	798.699		210.875	75.64		210.875	94.9353		210.875	52.3525		210.875	34.6654
		443.072	29.4618		444.029	75.608		444.029	77.3761		444.029	80.5818		444.029	83.2965		542.863	-9.17479				163.09	8.71326		309.877	797.648		212.684	75.961		212.684	95.8557		212.684	52.7734		212.684	34.1222
		443.554	29.4269		444.512	75.6239		444.512	77.4086		444.512	80.5751		444.512	83.3121		543.346	-9.18027				164.054	8.02584		312.854	796.469		214.49	75.9888		214.49	96.2937		214.49	53.1837		214.49	33.0061
		444.036	29.3958		444.994	75.6374		444.994	77.4435		444.994	80.566		444.994	83.3252		543.828	-9.18603				165.018	7.59385		315.831	795.621		216.298	75.431		216.298	96.4085		216.298	53.4068		216.298	32.7103
		444.519	29.3646		445.476	75.6484		445.476	77.481		445.476	80.5548		445.476	83.3358		544.31	-9.19249				165.982	7.50779		318.806	795.43		218.104	73.7673		218.104	96.3856		218.104	53.354		218.104	32.7977
		445.001	29.3314		445.958	75.6571		445.958	77.5216		445.958	80.5417		445.958	83.3439		544.792	-9.19918				166.946	7.44421		321.781	795.738		219.911	70.7391		219.911	95.9145		219.911	52.8508		219.911	33.436
		445.483	29.2982		446.44	75.663		446.44	77.5649		446.44	80.5267		446.44	83.3493		545.274	-9.20576				167.911	7.35815		324.754	796.051		221.716	67.2984		221.716	94.87		221.716	52.5013		221.716	33.8475
		445.965	29.27		446.922	75.666		446.922	77.6106		446.922	80.5096		446.922	83.3517		545.756	-9.21215				168.875	7.27282		327.727	796.156		223.522	69.4661		223.522	94.8882		223.522	52.3088		223.522	33.8071
		446.447	29.2517		447.404	75.6657		447.404	77.6586		447.404	80.4906		447.404	83.3507		546.238	-9.21835				169.839	6.92467		330.698	796.225		225.327	72.2433		225.327	96.5504		225.327	52.198		225.327	33.9081
		446.929	29.2445		447.886	75.6611		447.886	77.7087		447.886	80.4693		447.886	83.3453		546.72	-9.22398				170.804	6.24373		333.669	796.191		227.133	71.5702		227.133	95.2343		227.133	51.7324		227.133	27.3883
		447.411	29.245		448.368	75.6532		448.368	77.761		448.368	80.4463		448.368	83.3365		547.202	-9.22897				171.768	5.50299		336.638	795.811		228.936	71.1716		228.936	94.4419		228.936	51.2477		228.936	29.8184
		447.894	29.2462		448.851	75.6426		448.851	77.8157		448.851	80.4218		448.851	83.325		547.685	-9.2327				172.732	4.80229		339.607	795.312		230.741	67.5161		230.741	93.8538		230.741	50.5365		230.741	32.6579
		448.376	29.2416		449.333	75.6296		449.333	77.8718		449.333	80.396		449.333	83.311		548.167	-9.23429				173.696	4.15633		342.574	795.178		232.544	72		232.544	94.2579		232.544	50.1697		232.544	32.98
		448.858	29.2286		449.815	75.6148		449.815	77.9278		449.815	80.3689		449.815	83.2952		548.649	-9.23475				174.66	3.60125		345.541	795.383		234.347	74.2497		234.347	94.8898		234.347	49.6885		234.347	33.518
		449.34	29.2099		450.297	75.5978		450.297	77.9863		450.297	80.341		450.297	83.2772		549.131	-9.23469				175.625	3.15222		348.507	795.631		236.151	75.8111		236.151	95.6285		236.151	50.0283		236.151	33.0369
		449.822	29.1916		450.779	75.5788		450.779	78.0478		450.779	80.3122		450.779	83.2572		549.613	-9.23433				176.589	2.79446		351.471	795.859		237.953	76.5886		237.953	96.4942		237.953	50.5876		237.953	33.2929
		450.304	29.1794		451.261	75.5575		451.261	78.1166		451.261	80.2829		451.261	83.235		550.095	-9.23403				177.553	2.5424		354.435	795.875		239.756	76.2718		239.756	97.14		239.756	50.2004		239.756	33.3444
		450.786	29.1751		451.743	75.5332		451.743	78.2		451.743	80.2538		451.743	83.2104		550.577	-9.23395				178.517	2.42624		357.398	795.436		241.557	75.6207		241.557	97.3983		241.557	49.8772		241.557	33.3078
		451.268	29.1745		452.226	75.5073		452.226	78.2882		452.226	80.2243		452.226	83.1841		551.059	-9.23403				179.482	2.43532		360.359	794.969		243.36	74.4291		243.36	97.5725		243.36	49.5206		243.36	33.5039
		451.75	29.1691		452.708	75.4803		452.708	78.3745		452.708	80.1945		452.708	83.1567		551.542	-9.23447				180.446	2.3836		363.32	795.041		245.16	72.9685		245.16	96.0823		245.16	49.1035		245.16	33.5699
		452.233	29.1505		453.19	75.4526		453.19	78.4573		453.19	80.1643		453.19	83.1285		552.024	-9.23544				181.41	2.25886		366.28	795.352		246.96	68.3694		246.96	94.2812		246.96	49.6451		246.96	33.5346
		452.715	29.1148		453.672	75.4247		453.672	78.5344		453.672	80.1339		453.672	83.0998		552.506	-9.23707				182.374	2.0663		369.239	795.291		248.762	67.7768		248.762	92.2945		248.762	49.9013		248.762	32.9053
		453.197	29.0649		454.154	75.397		454.154	78.6005		454.154	80.1031		454.154	83.0712		552.988	-9.23953				183.339	1.82801		372.196	794.93		250.562	66.5213		250.562	90.7018		250.562	49.9368		250.562	32.6252
		453.679	29.0087		454.636	75.3701		454.636	78.6527		454.636	80.0719		454.636	83.0429		553.47	-9.24291				184.303	1.52479		375.153	794.629		252.363	66.9063		252.363	89.3777		252.363	49.1994		252.363	33.1979
		454.161	28.9545		455.118	75.3449		455.118	78.6816		455.118	80.0402		455.118	83.0157		553.952	-9.24715				185.267	1.26412		378.109	794.336		254.161	67.8131		254.161	88.4332		254.161	48.4528		254.161	33.4926
		454.643	28.9061		455.6	75.3228		455.6	78.6721		455.6	80.0071		455.6	82.9906		554.434	-9.25275				186.231	1.042		381.064	793.896		255.959	69.8313		255.959	87.7201		255.959	48.3809		255.959	33.547
		455.125	28.8602		456.082	75.3028		456.082	78.6384		456.082	79.9738		456.082	82.9672		554.916	-9.2599				187.195	0.8591		384.018	793.426		257.76	68.9272		257.76	87.1499		257.76	48.3298		257.76	30.8512
		455.608	28.8078		456.565	75.2844		456.565	78.5893		456.565	79.9407		456.565	82.9448		555.398	-9.26916				188.16	0.73903		386.971	793.072		259.557	67.4928		259.557	86.937		259.557	48.1615		259.557	28.5855
		456.09	28.7374		457.047	75.2675		457.047	78.5271		457.047	79.908		457.047	82.9235		555.881	-9.28153				189.124	0.74898		389.923	792.867		261.354	64.6998		261.354	86.9297		261.354	47.6596		261.354	32.1441
		456.572	28.6401		457.529	75.2515		457.529	78.4567		457.529	79.876		457.529	82.9029		556.363	-9.29616				190.088	0.72133		392.874	792.729		263.153	59.8311		263.153	87.1443		263.153	47.5072		263.153	34.1423
		457.054	28.5139		458.011	75.2369		458.011	78.3788		458.011	79.8452		458.011	82.8836		556.845	-9.31243				191.052	0.60055		395.824	792.588		264.95	67.3233		264.95	88.3845		264.95	47.3294		264.95	33.522
		457.536	28.364		458.493	75.2241		458.493	78.2939		458.493	79.8158		458.493	82.8656		557.327	-9.33025				192.017	0.38712		398.773	792.559		266.746	69.1291		266.746	89.5708		266.746	47.0587		266.746	32.3413
		458.018	28.1996		458.975	75.2135		458.975	78.207		458.975	79.7887		458.975	82.8495		557.809	-9.34933				192.981	0.19481		401.721	792.631		268.544	68.8237		268.544	90.7311		268.544	48.9288		268.544	31.5198
		458.5	28.0281		459.457	75.206		459.457	78.1245		459.457	79.7655		459.457	82.836		558.291	-9.36965				193.945	0.13504		404.668	792.672		270.339	66.2566		270.339	92.0702		270.339	50.6785		270.339	32.7277
		458.982	27.8509		459.939	75.2006		459.939	78.0414		459.939	79.7446		459.939	82.8242		558.773	-9.39117				194.909	0.11581		407.614	792.932		272.134	65.4499		272.134	92.2648		272.134	50.2585		272.134	32.6284
		459.464	27.6621		460.421	75.1965		460.421	77.9545		460.421	79.7256		460.421	82.8138		559.255	-9.41364				195.874	0.08918		410.559	793.621		273.929	67.0785		273.929	89.0599		273.929	49.4637		273.929	35.1632
		459.947	27.4505		460.904	75.1937		460.904	77.8639		460.904	79.7081		460.904	82.8045		559.737	-9.43675				196.838	0.02495		413.504	794.373		275.726	68.6334		275.726	88.4521		275.726	48.1689		275.726	35.58
		460.429	27.2026		461.386	75.1918		461.386	77.7683		461.386	79.6917		461.386	82.796		560.22	-9.46067				197.802	-0.06617		416.447	794.941		277.52	69.8487		277.52	87.213		277.52	47.9168		277.52	35.14
		460.911	26.9045		461.868	75.1905		461.868	77.6675		461.868	79.6765		461.868	82.7883		560.702	-9.48566				198.766	-0.15285		419.389	795.52		279.314	70.5836		279.314	85.9551		279.314	48.5603		279.314	33.7821
		461.393	26.5422		462.35	75.1897		462.35	77.5617		462.35	79.6625		462.35	82.7814		561.184	-9.51169				199.731	-0.2265		422.331	796.066		281.107	70.3039		281.107	85.2831		281.107	48.983		281.107	33.3934
		461.875	26.1026		462.832	75.1885		462.832	77.4486		462.832	79.6493		462.832	82.7752		561.666	-9.53875				200.695	-0.26317		425.271	796.246		282.902	69.0705		282.902	84.9385		282.902	48.8627		282.902	34.2566
		462.357	25.5768		463.314	75.1857		463.314	77.3243		463.314	79.6368		463.314	82.7696		562.148	-9.56702				201.659	-0.23826		428.21	795.731		284.695	67.7676		284.695	85.6758		284.695	48.5468		284.695	33.928
		462.839	24.9654		463.796	75.1825		463.796	77.1938		463.796	79.6249		463.796	82.7645		562.63	-9.59643				202.623	-0.12589		431.149	794.348		286.487	66.6691		286.487	86.8991		286.487	48.1659		286.487	32.8929
		463.322	24.2864		464.278	75.1796		464.278	77.0602		464.278	79.614		464.278	82.7596		563.112	-9.62718				203.587	-0.04726		434.086	792.938		288.279	65.5737		288.279	88.7964		288.279	47.6321		288.279	32.1731
		463.804	23.5795		464.76	75.177		464.76	76.9249		464.76	79.604		464.76	82.7549		563.594	-9.65959				204.552	-0.03056		437.023	793.055		290.073	64.6655		290.073	91.8108		290.073	46.9373		290.073	31.7229
		464.286	22.9064		465.243	75.1749		465.243	76.7906		465.243	79.5949		465.243	82.7504		564.077	-9.69327				205.516	-0.03882		439.959	794.512		291.864	65.253		291.864	89.8668		291.864	46.2582		291.864	31.8838
		464.768	22.3432		465.725	75.1736		465.725	76.6572		465.725	79.5868		465.725	82.7456		564.559	-9.72793				206.48	-0.03186		442.893	795.453		293.655	63.8751		293.655	89.2019		293.655	45.8026		293.655	29.855
		465.25	21.9695		466.207	75.1731		466.207	76.5254		466.207	79.5795		466.207	82.7404		565.041	-9.76342				207.444	-0.04243		445.827	795.422		295.446	66.8733		295.446	88.4793		295.446	45.6778		295.446	33.5227
		465.732	21.8535		466.689	75.1742		466.689	76.3961		466.689	79.5732		466.689	82.7343		565.523	-9.79954				208.409	0.00369		448.76	795.477		297.236	69.0649		297.236	88.5324		297.236	46.2832		297.236	34.2916
		466.214	22.0368		467.171	75.1778		467.171	76.2697		467.171	79.568		467.171	82.7263		566.005	-9.83627				209.373	0.12156		451.691	795.762		299.028	70.3396		299.028	88.9246		299.028	47.5955		299.028	34.9789
		466.696	22.5211		467.653	75.1829		467.653	76.1481		467.653	79.5637		467.653	82.7172		566.487	-9.87353				210.337	0.33495		454.622	795.508		300.818	69.8288		300.818	93.4722		300.818	49.7817		300.818	32.8555
		467.178	23.2606		468.135	75.1886		468.135	76.0331		468.135	79.5601		468.135	82.7076		566.969	-9.91114				211.301	0.66096		457.552	794.73		302.607	69.4668		302.607	90.9		302.607	50.8127		302.607	31.9869
		467.661	24.1682		468.618	75.1949		468.618	75.9253		468.618	79.5571		468.618	82.6977		567.451	-9.94893				212.266	1.07823		460.481	794.145		304.396	66.0171		304.396	90.2878		304.396	50.5501		304.396	28.1944
		468.143	25.1348		469.1	75.2014		469.1	75.8243		469.1	79.5549		469.1	82.6877		567.933	-9.98698				213.23	1.65591		463.409	793.941		306.184	66.8237		306.184	89.7691		306.184	45.8018		306.184	32.7181
		468.625	26.0583		469.582	75.2079		469.582	75.7341		469.582	79.553		469.582	82.6776		568.416	-10.0252				214.194	2.40297		466.336	793.922		307.973	69.0854		307.973	89.4895		307.973	48.57		307.973	32.4027
		469.107	26.8661		470.064	75.2141		470.064	75.6567		470.064	79.5515		470.064	82.6673		568.898	-10.0634				215.158	3.31666		469.262	794.023		309.76	69.0122		309.76	89.9403		309.76	50.1492		309.76	31.3551
		469.589	27.5243		470.546	75.2194		470.546	75.5973		470.546	79.5499		470.546	82.6569		569.38	-10.1017				216.122	4.38123		472.187	794.168		311.548	68.7523		311.548	90.5408		311.548	49.2344		311.548	31.2192
		470.071	28.031		471.028	75.2229		471.028	75.5646		471.028	79.5476		471.028	82.6462		569.862	-10.14				217.087	5.65288		475.111	794.457		313.337	68.6554		313.337	90.9028		313.337	47.0783		313.337	32.1214
		470.553	28.4035		471.51	75.2253		471.51	75.5503		471.51	79.5451		471.51	82.6356		570.344	-10.178				218.051	7.08627		478.034	794.883		315.124	66.7445		315.124	90.9445		315.124	48.266		315.124	31.4494
		471.036	28.666		471.992	75.2272		471.992	75.5494		471.992	79.5431		471.992	82.6252		570.826	-10.2158				219.015	8.63612		480.957	794.887		316.91	67.9227		316.91	90.2345		316.91	49.1908		316.91	31.9687
		471.518	28.8414		472.474	75.2289		472.474	75.5603		472.474	79.5416		472.474	82.6153		571.308	-10.253				219.979	10.2984		483.878	794.32		318.697	69.9319		318.697	88.5701		318.697	49.5954		318.697	31.8853
		472	28.9492		472.957	75.2308		472.957	75.5797		472.957	79.5408		472.957	82.606		571.79	-10.2898				220.944	12.0516		486.798	793.773		320.482	70.3758		320.482	86.5791		320.482	49.694		320.482	31.7846
		472.482	29.0072		473.439	75.2326		473.439	75.6078		473.439	79.5409		473.439	82.5974		572.273	-10.3262				221.908	13.4933		489.718	793.453		322.268	70.4447		322.268	85.5298		322.268	49.9594		322.268	29.8778
		472.964	29.0315		473.921	75.2343		473.921	75.6445		473.921	79.5419		473.921	82.5897		572.755	-10.362				222.872	14.8934		492.636	793.02		324.053	70.4372		324.053	85.1729		324.053	47.712		324.053	29.965
		473.446	29.0371		474.403	75.2359		474.403	75.6881		474.403	79.5444		474.403	82.5833		573.237	-10.3973				223.836	15.6513		495.554	792.453		325.838	69.8051		325.838	86.6976		325.838	48.0782		325.838	30.0072
		473.928	29.0354		474.885	75.2373		474.885	75.7367		474.885	79.5489		474.885	82.5785		573.719	-10.4321				224.8	15.4334		498.47	792.039		327.622	69.2904		327.622	87.1202		327.622	49.433		327.622	30.4349
		474.41	29.0323		475.367	75.2388		475.367	75.7906		475.367	79.5548		475.367	82.575		574.201	-10.4662				225.765	14.125		501.386	791.887		329.406	68.7921		329.406	87.5296		329.406	49.1368		329.406	30.5921
		474.892	29.0284		475.849	75.2407		475.849	75.8498		475.849	79.5618		475.849	82.573		574.683	-10.4999				226.729	12.464		504.3	792.188		331.19	68.4662		331.19	87.9664		331.19	48.7363		331.19	30
		475.375	29.0207		476.331	75.243		476.331	75.9137		476.331	79.5698		476.331	82.5721		575.165	-10.5331				227.693	10.2541		507.214	792.973		332.973	68.1237		332.973	80.2492		332.973	47.695		332.973	29.3147
		475.857	29.0057		476.813	75.2459		476.813	75.9819		476.813	79.5787		476.813	82.5724		575.647	-10.5657				228.657	8.07934		510.127	793.496		334.756	67.8636		334.756	83.2981		334.756	47.1675		334.756	30.0648
		476.339	28.9824		477.296	75.2497		477.296	76.0537		477.296	79.5883		477.296	82.5741		576.13	-10.5973				229.622	6.19798		513.039	793.242		336.539	65.5402		336.539	84.4548		336.539	44.9114		336.539	30.0062
		476.821	28.9534		477.778	75.2546		477.778	76.1285		477.778	79.5988		477.778	82.5774		576.612	-10.628				230.586	4.68578		515.95	792.918		338.321	66.7604		338.321	86.3405		338.321	46.9715		338.321	31.3787
		477.303	28.9235		478.26	75.261		478.26	76.2058		478.26	79.6099		478.26	82.5827		577.094	-10.6576				231.55	3.58274		518.86	793.133		340.103	68.1086		340.103	89.0055		340.103	47.3355		340.103	33.3361
		477.785	28.8972		478.742	75.2699		478.742	76.2853		478.742	79.6214		478.742	82.5905		577.576	-10.686				232.514	2.94541		521.769	793.375		341.885	69.5364		341.885	90.4773		341.885	47.0934		341.885	34.0938
		478.267	28.876		479.224	75.2804		479.224	76.3659		479.224	79.6335		479.224	82.6001		578.058	-10.7128				233.479	2.57647		524.677	793.336		343.666	70.3145		343.666	90.439		343.666	46.8261		343.666	34.5907
		478.75	28.8578		479.706	75.2922		479.706	76.4468		479.706	79.6463		479.706	82.6112		578.54	-10.7378				234.443	2.34841		527.584	793.387		345.447	69.07		345.447	88.6868		345.447	44.7505		345.447	34.444
		479.232	28.8382		480.188	75.305		480.188	76.5271		480.188	79.6598		480.188	82.6236		579.022	-10.7601				235.407	2.16115		530.49	793.348		347.228	68.8419		347.228	88.5529		347.228	46.7243		347.228	33.0715
		479.714	28.8134		480.67	75.3186		480.67	76.6062		480.67	79.6739		480.67	82.637		579.504	-10.7804				236.371	1.99491		533.395	792.805		349.008	68.7534		349.008	88.6395		349.008	47.1025		349.008	32.042
		480.196	28.7826		481.152	75.333		481.152	76.6833		481.152	79.6888		481.152	82.6514		579.986	-10.7992				237.336	1.75539		536.3	792.141		350.788	68.8364		350.788	88.7081		350.788	47.856		350.788	31.6948
		480.678	28.7482		481.635	75.3482		481.635	76.7577		481.635	79.7045		481.635	82.6667		580.468	-10.8167				238.3	1.44621		539.203	792.035		352.567	69.1024		352.567	88.9389		352.567	48.7199		352.567	31.509
		481.16	28.7148		482.117	75.3643		482.117	76.8286		482.117	79.7212		482.117	82.6829		580.951	-10.833				239.264	1.10662		542.106	792.801		354.347	69.3136		354.347	89.1601		354.347	47.9967		354.347	30.4721
		481.642	28.6854		482.599	75.3812		482.599	76.8949		482.599	79.7392		482.599	82.7		581.433	-10.8483				240.228	0.79073		545.007	794.145		356.125	69.5691		356.125	89.4244		356.125	49.2474		356.125	30.5109
		482.124	28.6596		483.081	75.3987		483.081	76.9564		483.081	79.7581		483.081	82.7176		581.915	-10.8625				241.192	0.49401		547.908	795.18		357.904	68.7616		357.904	88.9489		357.904	49.0234		357.904	30.9989
		482.606	28.6328		483.563	75.4168		483.563	77.0121		483.563	79.7776		483.563	82.7357		582.397	-10.8758				242.157	0.28009		550.807	795.188		359.68	67.5254		359.68	88.3261		359.68	49.1116		359.68	31.0985
		483.089	28.5979		484.045	75.4353		484.045	77.0621		484.045	79.7975		484.045	82.7542		582.879	-10.8883				243.121	0.1909		553.706	794.125		361.458	67.1969		361.458	87.5252		361.458	49.4361		361.458	31.3891
		483.571	28.549		484.527	75.4542		484.527	77.107		484.527	79.8177		484.527	82.773		583.361	-10.9001				244.085	0.18168		556.604	792.516		363.235	69.6734		363.235	86.9348		363.235	49.891		363.235	31.6329
		484.053	28.4843		485.009	75.4733		485.009	77.144		485.009	79.838		485.009	82.7918		583.843	-10.9111				245.049	0.16567		559.501	791.275		365.013	70.6462		365.013	86.8417		365.013	50.3931		365.013	30.7091
		484.535	28.4067		485.491	75.4925		485.491	77.1718		485.491	79.8584		485.491	82.8104		584.325	-10.9213				246.014	0.10458		562.397	790.995		366.789	69.5584		366.789	87.0921		366.789	50.8754		366.789	31.064
		485.017	28.3222		485.974	75.5117		485.974	77.1863		485.974	79.8785		485.974	82.8286		584.808	-10.9307				246.978	0.05188		565.292	791.324		368.566	68.4989		368.566	87.8242		368.566	51.37		368.566	32.5887
		485.499	28.2359		486.456	75.5306		486.456	77.1808		486.456	79.8978		486.456	82.8457		585.29	-10.9395				247.942	0.00711		568.186	791.507		370.342	67.4649		370.342	88.8184		370.342	51.0101		370.342	33.0463
		485.981	28.1494		486.938	75.5492		486.938	77.1624		486.938	79.9166		486.938	82.8622		585.772	-10.9477				248.906	-0.03223		571.079	791.212		372.118	67.4492		372.118	88.8949		372.118	50.135		372.118	33.2151
		486.464	28.0599		487.42	75.5678		487.42	77.1356		487.42	79.9353		487.42	82.8783		586.254	-10.9554				249.871	-0.06731		573.971	790.781		373.891	67.9368		373.891	88.5878		373.891	49.1541		373.891	33.1893
		486.946	27.962		487.902	75.5862		487.902	77.102		487.902	79.9538		487.902	82.894		586.736	-10.9629				250.835	-0.06101		576.862	790.908		375.666	67.8293		375.666	88.2204		375.666	48.9406		375.666	32.0953
		487.428	27.8509		488.384	75.6044		488.384	77.0644		488.384	79.9722		488.384	82.9094		587.218	-10.97				251.799	-0.04725		579.753	791.721		377.441	66.8669		377.441	87.9728		377.441	49.0638		377.441	29.078
		487.91	27.7255		488.866	75.6225		488.866	77.0232		488.866	79.9904		488.866	82.9245		587.7	-10.9766				252.763	-0.06032		582.642	792.383		379.216	66.3484		379.216	88.2884		379.216	48.8158		379.216	33.8348
		488.392	27.589		489.349	75.6403		489.349	76.979		489.349	80.0086		489.349	82.9391		588.182	-10.9827				253.727	-0.09943		585.531	792.301		380.99	68.5853		380.99	88.6757		380.99	48.5109		380.99	36.6664
		488.874	27.4469		489.831	75.6577		489.831	76.9344		489.831	80.0267		489.831	82.9534		588.664	-10.9883				254.692	-0.14699		588.418	792		382.761	69.4105		382.761	88.4138		382.761	48.5912		382.761	36.4504
		489.356	27.3044		490.313	75.6748		490.313	76.8923		490.313	80.0451		490.313	82.9671		589.147	-10.9933				255.656	-0.16678		591.305	792.043		384.535	69.824		384.535	87.9123		384.535	49.5356		384.535	32.2256
		489.838	27.1628		490.795	75.6916		490.795	76.8512		490.795	80.0635		490.795	82.9805		589.629	-10.9977				256.62	-0.16251		594.191	792.16		386.308	69.934		386.308	86.9904		386.308	50.6054		386.308	32.0082
		490.32	27.0191		491.277	75.7079		491.277	76.8107		491.277	80.0815		491.277	82.9933		590.111	-11.0015				257.584	-0.1304		597.076	792.008		388.081	67.9838		388.081	86.6161		388.081	51.2743		388.081	30.6179
		490.803	26.8669		491.759	75.7237		491.759	76.7708		491.759	80.0992		491.759	83.0058		590.593	-11.0043				258.549	-0.06811		599.959	791.828		389.851	66.7123		389.851	86.7714		389.851	50.7251		389.851	26.5182
		491.285	26.7		492.241	75.7392		492.241	76.7309		492.241	80.1165		492.241	83.0179		591.075	-11.0065				259.513	0.01378		602.842	791.963		391.623	65.6886		391.623	87.9166		391.623	49.6898		391.623	32.2287
		491.767	26.5151		492.723	75.7541		492.723	76.6926		492.723	80.1332		492.723	83.0295		591.557	-11.0082				260.477	0.02652		605.724	792.305		393.395	64.9009		393.395	89.7988		393.395	48.3658		393.395	33.6108
		492.249	26.3132		493.205	75.7684		493.205	76.6569		493.205	80.1492		493.205	83.0407		592.039	-11.0094				261.441	-0.08368		608.606	792.479		395.166	64.8559		395.166	90.7768		395.166	47.121		395.166	33.6714
		492.731	26.0983		493.688	75.7819		493.688	76.6255		493.688	80.1642		493.688	83.0513		592.521	-11.0102				262.406	-0.17202		611.486	792.356		396.935	65.0724		396.935	90.7442		396.935	46.6679		396.935	33.7498
		493.213	25.8741		494.17	75.794		494.17	76.6009		494.17	80.1778		494.17	83.0611		593.004	-11.0107				263.37	-0.17914		614.365	792.236		398.706	64.9505		398.706	89.9678		398.706	46.2917		398.706	32.7584
		493.695	25.6414		494.652	75.8054		494.652	76.5809		494.652	80.1905		494.652	83.0705		593.486	-11.0111				264.334	-0.09357		617.243	792.449		400.476	64.1998		400.476	89.1602		400.476	46.3281		400.476	33.4605
		494.178	25.3976		495.134	75.8161		495.134	76.5642		495.134	80.2023		495.134	83.0795		593.968	-11.0116				265.298	-0.02332		620.121	792.807		402.246	63.1697		402.246	88.3155		402.246	46.8187		402.246	33.5182
		494.66	25.138		495.616	75.8264		495.616	76.5506		495.616	80.2135		495.616	83.0882		594.45	-11.0131				266.263	-0.00394		622.997	792.754		404.014	62.2927		404.014	87.2734		404.014	46.8672		404.014	33.1993
		495.142	24.86		496.098	75.8363		496.098	76.5396		496.098	80.224		496.098	83.0966		594.932	-11.0147				267.227	-0.01378		625.873	792.348		405.783	62.4713		405.783	86.0602		405.783	45.7712		405.783	31.785
		495.624	24.5662		496.58	75.846		496.58	76.5309		496.58	80.234		496.58	83.1048		595.414	-11.0159				268.191	-0.056		628.748	792.359		407.552	62.8058		407.552	85.5769		407.552	48.6084		407.552	32.1978
		496.106	24.2656		497.062	75.8555		497.062	76.5244		497.062	80.2434		497.062	83.1128		595.896	-11.0168				269.155	-0.12814		631.621	792.703		409.319	63.3654		409.319	86.6105		409.319	48.0304		409.319	33.3718
		496.588	23.9718		497.545	75.865		497.545	76.5194		497.545	80.2521		497.545	83.1208		596.378	-11.0168				270.12	-0.17776		634.494	792.268		411.087	64.2329		411.087	88.0483		411.087	47.0601		411.087	33.7281
		497.07	23.6983		498.027	75.875		498.027	76.5139		498.027	80.2604		498.027	83.1291		596.861	-11.016				271.084	-0.15647		637.366	790.927		412.855	64.4129		412.855	89.461		412.855	46.4707		412.855	32.7585
		497.552	23.4537		498.509	75.8851		498.509	76.51		498.509	80.2682		498.509	83.1375		597.343	-11.0143				272.048	-0.11256		640.237	789.754		414.62	64.4362		414.62	89.3795		414.62	47.5356		414.62	32.0939
		498.034	23.2379		498.991	75.8951		498.991	76.5088		498.991	80.2755		498.991	83.1457		597.825	-11.0119				273.012	-0.06768		643.107	789.341		416.388	64.0457		416.388	88.0676		416.388	48.2145		416.388	31.5531
		498.517	23.0419		499.473	75.905		499.473	76.5105		499.473	80.2823		499.473	83.1539		598.307	-11.0086				273.976	-0.03536		645.976	789.46		418.155	63.833		418.155	83.323		418.155	48.9208		418.155	31.7202
		498.999	22.8496		499.955	75.9147		499.955	76.5148		499.955	80.2886		499.955	83.1618		598.789	-11.0041				274.941	-0.01557		648.845	789.73		419.919	63.7405		419.919	83.8862		419.919	48.2532		419.919	30.7308
		499.481	22.6406		500.437	75.9242		500.437	76.5234		500.437	80.2944		500.437	83.1696		599.271	-10.9982				275.905	-0.0424		651.712	789.87		421.685	63.7902		421.685	84.3761		421.685	45.5771		421.685	31.2316
		499.963	22.3915		500.919	75.9333		500.919	76.5371		500.919	80.2998		500.919	83.1772		599.753	-10.9908				276.869	-0.10109		654.579	789.9		423.449	64.1526		423.449	84.3989		423.449	44.2323		423.449	31.6422
		500.445	22.0734		501.401	75.942		501.401	76.559		501.401	80.3046		501.401	83.1848		600.235	-10.982				277.833	-0.13715		657.444	790.199		425.215	64.3444		425.215	85.44		425.215	45.1071		425.215	30.986
		500.927	21.6489		501.884	75.9501		501.884	76.5947		501.884	80.3088		501.884	83.1925		600.717	-10.9713				278.798	-0.101		660.309	790.93		426.98	64.4039		426.98	86.2942		426.98	45.8922		426.98	29.49
		501.409	21.0716		502.366	75.9577		502.366	76.6376		502.366	80.3126		502.366	83.2		601.199	-10.9583				279.762	0.03039		663.172	791.691		428.743	63.1382		428.743	85.7579		428.743	45.8614		428.743	28.7064
		501.891	20.2922		502.848	75.965		502.848	76.684		502.848	80.316		502.848	83.2073		601.682	-10.9424				280.726	0.11053		666.035	792.035		430.507	62.4556		430.507	84.3272		430.507	45.762		430.507	32.5912
		502.374	19.2714		503.33	75.9723		503.33	76.7325		503.33	80.3191		503.33	83.2142		602.164	-10.9222				281.69	0.13359		668.897	792.012		432.27	61.4286		432.27	82.4747		432.27	46.0559		432.27	34.35
		502.856	17.9954		503.812	75.9795		503.812	76.7815		503.812	80.322		503.812	83.2209		602.646	-10.899				282.654	0.13069		671.758	791.937		434.034	61.2198		434.034	81.0284		434.034	46.3282		434.034	34.7429
		503.338	16.4871		504.294	75.9868		504.294	76.8289		504.294	80.3246		504.294	83.227		603.128	-10.8736				283.619	0.12978		674.618	791.789		435.795	61.3802		435.795	79.7798		435.795	46.5276		435.795	34.5106
		503.82	14.807		504.776	75.9941		504.776	76.8737		504.776	80.3271		504.776	83.2325		603.61	-10.8463				284.583	0.14245		677.477	791.417		437.558	61.9578		437.558	78.4526		437.558	46.8247		437.558	30.4816
		504.302	13.0471		505.258	76.0014		505.258	76.9116		505.258	80.3294		505.258	83.2371		604.092	-10.8176				285.547	0.13382		680.336	791.185		439.319	62.8553		439.319	77.7808		439.319	46.8571		439.319	29.3021
		504.784	11.3173		505.74	76.0089		505.74	76.9362		505.74	80.3318		505.74	83.2405		604.574	-10.7875				286.512	0.07527		683.193	791.418		441.082	63.2478		441.082	78.137		441.082	46.7581		441.082	30.5748
		505.266	9.7303		506.223	76.0166		506.223	76.9532		506.223	80.3341		506.223	83.2429		605.057	-10.756				287.476	0.00413		686.049	791.669		442.842	61.7729		442.842	79.7479		442.842	46.4256		442.842	31.2795
		505.748	8.38424		506.705	76.0246		506.705	76.9658		506.705	80.3363		506.705	83.2448		605.539	-10.7235				288.44	-0.03996		688.905	791.401		444.604	60.76		444.604	83.062		444.604	46.9093		444.604	31.5252
		506.231	7.34742		507.187	76.0328		507.187	76.975		507.187	80.3386		507.187	83.2462		606.021	-10.6901				289.404	-0.01959		691.76	790.723		446.363	60.3342		446.363	83.6814		446.363	47.8974		446.363	31.0033
		506.713	6.6514		507.669	76.0413		507.669	76.9833		507.669	80.341		507.669	83.2473		606.503	-10.6559				290.368	0.04317		694.613	790.284		448.124	60.6094		448.124	83.685		448.124	46.3849		448.124	28.8196
		507.195	6.2983		508.151	76.0502		508.151	76.9896		508.151	80.3435		508.151	83.2481		606.985	-10.621				291.333	0.12123		697.466	790.744		449.883	61.4084		449.883	80.602		449.883	44.0543		449.883	27.4694
		507.677	6.27891		508.633	76.0597		508.633	76.9935		508.633	80.346		508.633	83.2486		607.467	-10.5855				292.297	0.19443		700.318	791.906		451.644	60.97		451.644	76.4741		451.644	43.3556		451.644	27.4718
		508.159	6.59178		509.115	76.0702		509.115	76.9951		509.115	80.3485		509.115	83.2489		607.949	-10.5493				293.261	0.23626		703.169	792.75		453.402	61.0741		453.402	78.2093		453.402	43.1079		453.402	31.354
		508.641	7.25279		509.597	76.0821		509.597	76.9937		509.597	80.3508		509.597	83.2491		608.431	-10.5129				294.225	0.21409		706.019	792.695		455.161	61.3998		455.161	79.9299		455.161	47.5926		455.161	32.7237
		509.123	8.2898		510.079	76.0949		510.079	76.9909		510.079	80.3533		510.079	83.2491		608.913	-10.4764				295.19	0.12732		708.868	792.137		456.919	60.9088		456.919	81.2741		456.919	47.6473		456.919	32.5488
		509.605	9.72296		510.562	76.1082		510.562	76.9883		510.562	80.3561		510.562	83.2491		609.395	-10.4405				296.154	0.05687		711.717	791.785		458.678	60.3271		458.678	82.4226		458.678	44.4316		458.678	31.7101
		510.088	11.5392		511.044	76.1219		511.044	76.9861		511.044	80.3593		511.044	83.2491		609.878	-10.406				297.118	0.00853		714.564	791.973		460.435	60.0434		460.435	82.5488		460.435	41.8671		460.435	30.801
		510.57	13.6736		511.526	76.1357		511.526	76.9842		511.526	80.363		511.526	83.2491		610.36	-10.372				298.082	-0.00844		717.411	792.445		462.193	59.6138		462.193	82.0882		462.193	38.3742		462.193	29.9501
		511.052	16.0101		512.008	76.1496		512.008	76.9848		512.008	80.3673		512.008	83.2493		610.842	-10.3382				299.046	0.01907		720.256	792.805		463.949	58.9525		463.949	81.5939		463.949	47.3464		463.949	29.4088
		511.534	18.4005		512.49	76.1635		512.49	76.9893		512.49	80.3725		512.49	83.2495		611.324	-10.3043				300.011	0.12533		723.101	792.953		465.705	59.3418		465.705	81.1435		465.705	48.1802		465.705	29.3075
		512.016	20.6962		512.972	76.1773		512.972	77.001		512.972	80.379		512.972	83.2499		611.806	-10.2701				300.975	0.2079		725.945	792.949		467.463	60.7022		467.463	80.49		467.463	47.645		467.463	29.3652
		512.498	22.7766		513.454	76.1904		513.454	77.0259		513.454	80.3874		513.454	83.2507		612.288	-10.2355				301.939	0.25439		728.788	792.914		469.218	61.9021		469.218	79.9838		469.218	46.0441		469.218	29.4892
		512.98	24.5671		513.936	76.2032		513.936	77.058		513.936	80.3971		513.936	83.2517		612.77	-10.2006				302.903	0.26067		731.63	793.023		470.975	61.5142		470.975	79.8855		470.975	43.7553		470.975	29.6928
		513.462	26.0426		514.418	76.2158		514.418	77.0934		514.418	80.4077		514.418	83.2531		613.252	-10.1652				303.868	0.22869		734.471	792.988		472.729	61.8373		472.729	81.1304		472.729	44.2326		472.729	29.4463
		513.945	27.2186		514.901	76.2281		514.901	77.1312		514.901	80.4189		514.901	83.2548		613.735	-10.1291				304.832	0.14987		737.311	792.211		474.483	62.3481		474.483	83.1918		474.483	42.148		474.483	29.7505
		514.427	28.1359		515.383	76.2403		515.383	77.1691		515.383	80.4307		515.383	83.257		614.217	-10.0925				305.796	0.10467		740.15	791.074		476.239	63.6718		476.239	83.3941		476.239	44.7553		476.239	30.3874
		514.909	28.8438		515.865	76.2522		515.865	77.2065		515.865	80.443		515.865	83.2596		614.699	-10.0552				306.76	0.12206		742.989	790.631		477.992	64.7947		477.992	82.2944		477.992	43.2137		477.992	30.9193
		515.391	29.3879		516.347	76.2638		516.347	77.2428		516.347	80.4557		516.347	83.2628		615.181	-10.0174				307.725	0.1888		745.826	790.867		479.745	63.6587		479.745	80.7191		479.745	39.7769		479.745	30.209
		515.873	29.8043		516.829	76.2751		516.829	77.2753		516.829	80.4689		516.829	83.2666		615.663	-9.97897				308.689	0.27404		748.663	791.049		481.5	64.2706		481.5	81.2215		481.5	38.0385		481.5	27.1741
		516.355	30.1192		517.311	76.2862		517.311	77.3		517.311	80.4822		517.311	83.2713		616.145	-9.93977				309.653	0.3425		751.499	791.074		483.252	64.5642		483.252	81.6998		483.252	43.1689		483.252	28.2652
		516.837	30.3528		517.793	76.297		517.793	77.3202		517.793	80.4958		517.793	83.2767		616.627	-9.89971				310.617	0.37938		754.334	791.15		485.005	63.6304		485.005	82.7981		485.005	45.3445		485.005	29.6114
		517.319	30.5228		518.275	76.3073		518.275	77.3375		518.275	80.5096		518.275	83.2828		617.109	-9.85857				311.582	0.3654		757.168	791.221		486.758	61.9406		486.758	83.6062		486.758	44.6997		486.758	30.4057
		517.802	30.6459		518.758	76.3172		518.758	77.3521		518.758	80.5235		518.758	83.2896		617.591	-9.81583				312.546	0.30718		760.001	791.228		488.51	62.2203		488.51	83.9995		488.51	42.4721		488.51	30.5807
		518.284	30.7377		519.24	76.3267		519.24	77.3653		519.24	80.5375		519.24	83.2969		618.074	-9.77206				313.51	0.23518		762.833	791.217		490.261	61.2063		490.261	84.2048		490.261	43.2445		490.261	31.0275
		518.766	30.8104		519.722	76.3358		519.722	77.3763		519.722	80.5515		519.722	83.3049		618.556	-9.72742				314.474	0.23527		765.664	791.246		492.013	59.2676		492.013	83.6121		492.013	44.8649		492.013	31.3371
		519.248	30.8711		520.204	76.3442		520.204	77.3851		520.204	80.5653		520.204	83.3137		619.038	-9.68204				315.438	0.31491		768.494	791.363		493.764	57.9408		493.764	82.366		493.764	46.3382		493.764	31.2685
		519.73	30.9224		520.686	76.3521		520.686	77.3918		520.686	80.5788		520.686	83.3234		619.52	-9.63611				316.403	0.35635		771.324	791.406		495.514	57.9697		495.514	80.915		495.514	47.144		495.514	31.8299
		520.212	30.9641		521.168	76.3591		521.168	77.3967		521.168	80.5917		521.168	83.3342		620.002	-9.58963				317.367	0.35142		774.153	791.096		497.264	58.8683		497.264	79.7999		497.264	46.0067		497.264	31.6854
		520.694	30.9954		521.65	76.3656		521.65	77.3996		521.65	80.6042		521.65	83.3459		620.484	-9.54265				318.331	0.31863		776.98	790.469		499.015	60.303		499.015	79.5597		499.015	44.9543		499.015	31.7807
		521.176	31.0174		522.132	76.3714		522.132	77.4003		522.132	80.6164		522.132	83.3583		620.966	-9.4952				319.295	0.29943		779.807	789.863		500.764	61.5924		500.764	80.3074		500.764	44.8991		500.764	30.4688
		521.659	31.033		522.615	76.3767		522.615	77.3987		522.615	80.6283		522.615	83.3712		621.448	-9.44745				320.26	0.22995		782.633	789.516		502.513	60.8963		502.513	80.53		502.513	45.1213		502.513	29.2007
		522.141	31.0461		523.097	76.3814		523.097	77.3949		523.097	80.6401		523.097	83.3845		621.931	-9.39937				321.224	0.21677		785.458	789.461		504.261	60.9564		504.261	81.5114		504.261	45.3341		504.261	29.1194
		522.623	31.0599		523.579	76.3855		523.579	77.3888		523.579	80.6516		523.579	83.3982		622.413	-9.35101				322.188	0.2995		788.282	789.695		506.011	61.0902		506.011	83.0041		506.011	45.1866		506.011	30.1895
		523.105	31.0757		524.061	76.389		524.061	77.3802		524.061	80.6628		524.061	83.4124		622.895	-9.30236				323.152	0.45338		791.106	790.174		507.759	61.3115		507.759	83.0202		507.759	45.0029		507.759	31.5845
		523.587	31.0927		524.543	76.3919		524.543	77.3688		524.543	80.6738		524.543	83.427		623.377	-9.25344				324.117	0.58026		793.928	790.703		509.506	61.6196		509.506	82.5877		509.506	45.9773		509.506	33.1951
		524.069	31.1083		525.025	76.3937		525.025	77.3541		525.025	80.6846		525.025	83.4423		623.859	-9.20435				325.081	0.62137		796.749	791.066		511.253	62.1989		511.253	83.2382		511.253	46.7972		511.253	29.1478
		524.551	31.1199		525.507	76.3948		525.507	77.3367		525.507	80.695		525.507	83.4579		624.341	-9.15519				326.045	0.6385		799.57	791.269		513	62.953		513	84.2286		513	47.2271		513	29.235
		525.033	31.1261		525.989	76.3954		525.989	77.317		525.989	80.7052		525.989	83.4735		624.823	-9.10608				327.009	0.6413		802.39	791.523		514.749	63.6842		514.749	84.4452		514.749	47.5538		514.749	28.9005
		525.516	31.1266		526.471	76.3956		526.471	77.2952		526.471	80.7151		526.471	83.4891		625.305	-9.05727				327.974	0.63728		805.209	791.926		516.495	63.7933		516.495	84.2005		516.495	47.8397		516.495	27.894
		525.998	31.1223		526.954	76.3956		526.954	77.2719		526.954	80.7246		526.954	83.5045		625.788	-9.00851				328.938	0.63231		808.027	792.266		518.24	63.2728		518.24	83.5475		518.24	47.5219		518.24	29.3677
		526.48	31.1136		527.436	76.3951		527.436	77.2468		527.436	80.7337		527.436	83.5195		626.27	-8.95977				329.902	0.63319		810.844	792.301		519.986	63.0527		519.986	83.2948		519.986	45.1873		519.986	30.9047
		526.962	31.1002		527.918	76.3944		527.918	77.2197		527.918	80.7425		527.918	83.534		626.752	-8.91095				330.866	0.62671		813.66	792.078		521.731	62.2857		521.731	82.7287		521.731	44.5857		521.731	29.5531
		527.444	31.0806		528.4	76.3933		528.4	77.1904		528.4	80.7508		528.4	83.5475		627.234	-8.862				331.83	0.60496		816.475	791.812		523.475	61.9721		523.475	83.2215		523.475	45.696		523.475	28.4911
		527.926	31.0532		528.882	76.3916		528.882	77.1581		528.882	80.7584		528.882	83.5595		627.716	-8.81305				332.795	0.56997		819.29	791.668		525.22	61.7931		525.22	83.2675		525.22	45.9998		525.22	28.3841
		528.408	31.0173		529.364	76.3898		529.364	77.124		529.364	80.7656		529.364	83.5703		628.198	-8.76399				333.759	0.53181		822.103	791.734		526.966	61.9781		526.966	86.8764		526.966	46.0231		526.966	28.9174
		528.89	30.9744		529.846	76.3881		529.846	77.0891		529.846	80.7724		529.846	83.5804		628.68	-8.71481				334.723	0.51996		824.916	791.973		528.71	62.525		528.71	87.5178		528.71	46.1527		528.71	32.3635
		529.373	30.9279		530.328	76.3864		530.328	77.0537		530.328	80.7788		530.328	83.5898		629.162	-8.66558				335.687	0.54589		827.728	792.176		530.453	63.2484		530.453	87.7115		530.453	46.8793		530.453	32.873
		529.855	30.8826		530.811	76.3849		530.811	77.0189		530.811	80.7849		530.811	83.5986		629.644	-8.61625				336.652	0.59304		830.539	792.156		532.196	64.5265		532.196	87.501		532.196	47.72		532.196	32.6753
		530.337	30.8429		531.293	76.3838		531.293	76.9844		531.293	80.7908		531.293	83.6068		630.127	-8.56681				337.616	0.64901		833.349	791.883		533.939	65.6673		533.939	87.5141		533.939	48.4059		533.939	32.8376
		530.819	30.8113		531.775	76.3833		531.775	76.9504		531.775	80.7962		531.775	83.6144		630.609	-8.51733				338.58	0.70147		836.158	791.438		535.681	67.1388		535.681	87.9562		535.681	49.045		535.681	31.0861
		531.301	30.7882		532.257	76.3839		532.257	76.9166		532.257	80.8013		532.257	83.6215		631.091	-8.46779				339.544	0.73672		838.966	791.117		537.423	68.4471		537.423	89.0051		537.423	49.0904		537.423	30.9889
		531.783	30.7717		532.739	76.3862		532.739	76.8822		532.739	80.8058		532.739	83.6281		631.573	-8.41814				340.509	0.73003		841.773	791.336		539.165	68.8664		539.165	90.2876		539.165	48.8888		539.165	32.1503
		532.265	30.7593		533.221	76.3896		533.221	76.8491		533.221	80.81		533.221	83.6342		632.055	-8.36831				341.473	0.76736		844.58	791.977		540.906	68.0772		540.906	91.1624		540.906	48.5921		540.906	33.1096
		532.747	30.7485		533.703	76.3937		533.703	76.8188		533.703	80.8141		533.703	83.6396		632.537	-8.31831				342.437	0.91182		847.386	792.43		542.647	66.7227		542.647	88.5669		542.647	48.1887		542.647	33.216
		533.23	30.7384		534.185	76.3985		534.185	76.7916		534.185	80.818		534.185	83.6445		633.019	-8.26788				343.401	1.15966		850.19	792.59		544.388	63.601		544.388	84.5503		544.388	47.6915		544.388	32.8941
		533.712	30.7291		534.668	76.4036		534.668	76.7673		534.668	80.8218		534.668	83.6488		633.501	-8.21727				344.365	1.39557		852.994	792.863		546.128	61.7217		546.128	82.477		546.128	47.2432		546.128	32.4754
		534.194	30.7212		535.15	76.4092		535.15	76.7486		535.15	80.8256		535.15	83.6524		633.984	-8.16655				345.33	1.47398		855.797	793.385		547.868	61.4817		547.868	84.8038		547.868	46.1377		547.868	32.1747
		534.676	30.7151		535.632	76.4151		535.632	76.7364		535.632	80.8294		535.632	83.6552		634.466	-8.11591				346.294	1.48882		858.599	793.953		549.608	61.5735		549.608	86.604		549.608	45.489		549.608	32.0277
		535.158	30.7109		536.114	76.4214		536.114	76.7349		536.114	80.8335		536.114	83.6572		634.948	-8.06534				347.258	1.49007		861.401	794.135		551.348	61.8676		551.348	84.795		551.348	45.1245		551.348	32.1207
		535.64	30.7078		536.596	76.4276		536.596	76.7506		536.596	80.838		536.596	83.6577		635.43	-8.0149				348.222	1.49955		864.201	793.559		553.087	62.8462		553.087	83.0731		553.087	44.7529		553.087	32.1348
		536.122	30.7054		537.078	76.434		537.078	76.7765		537.078	80.8427		537.078	83.6574		635.912	-7.96457				349.187	1.51017		867.001	792.502		554.825	63.7186		554.825	82.0241		554.825	44.4395		554.825	32.3106
		536.604	30.7043		537.56	76.4407		537.56	76.8086		537.56	80.8477		537.56	83.6565		636.394	-7.91429				350.151	1.4746		869.799	791.469		556.564	60.6092		556.564	84.0584		556.564	44.3652		556.564	32.5596
		537.087	30.7056		538.042	76.4477		538.042	76.8455		538.042	80.8528		538.042	83.6551		636.876	-7.86406				351.115	1.4123		872.597	790.553		558.302	58.3275		558.302	85.0772		558.302	44.6568		558.302	32.6517
		537.569	30.7109		538.524	76.4549		538.524	76.8848		538.524	80.858		538.524	83.6536		637.358	-7.81407				352.079	1.37312		875.394	789.969		560.04	56.1252		560.04	85.2103		560.04	45.0726		560.04	32.9198
		538.051	30.7213		539.006	76.4624		539.006	76.9259		539.006	80.8633		539.006	83.6519		637.841	-7.76444				353.043	1.37613		878.19	790.242		561.777	56.4255		561.777	83.5145		561.777	46.221		561.777	33.2818
		538.533	30.7362		539.489	76.4701		539.489	76.9679		539.489	80.8689		539.489	83.6501		638.322	-7.71521				354.008	1.41334		880.985	791.211		563.514	58.4774		563.514	83.9387		563.514	47.1896		563.514	32.1569
		539.015	30.7535		539.971	76.478		539.971	77.008		539.971	80.8747		539.971	83.6485		638.805	-7.66633				354.972	1.41154		883.779	791.824		565.251	60.6075		565.251	85.7287		565.251	47.0782		565.251	30.0868
		539.497	30.7698		540.453	76.4861		540.453	77.0423		540.453	80.8808		540.453	83.6472		639.287	-7.61809				355.936	1.34824		886.573	791.59		566.987	61.0902		566.987	85.5332		566.987	47.0215		566.987	28.6732
		539.979	30.7822		540.935	76.4945		540.935	77.0737		540.935	80.8872		540.935	83.6462		639.769	-7.57057				356.901	1.30107		889.365	791.391		568.723	60.5739		568.723	84.1516		568.723	46.6603		568.723	29.5059
		540.461	30.7889		541.417	76.5029		541.417	77.1036		541.417	80.8937		541.417	83.6455		640.251	-7.52419				357.865	1.29771		892.157	792		570.459	59.6396		570.459	82.4592		570.459	46.0129		570.459	31.4888
		540.943	30.7904		541.899	76.5116		541.899	77.1326		541.899	80.9004		541.899	83.6451		640.733	-7.47959				358.829	1.33116		894.948	792.746		572.194	59.3462		572.194	80.9298		572.194	46.0592		572.194	31.7114
		541.426	30.7887		542.381	76.5205		542.381	77.162		542.381	80.9072		542.381	83.6449		641.215	-7.43613				359.793	1.33023		897.738	792.742		573.93	59.6471		573.93	80.3382		573.93	46.0145		573.93	31.2113
		541.908	30.7863		542.864	76.5296		542.864	77.1904		542.864	80.9141		542.864	83.6451		641.697	-7.39336				360.757	1.26851		900.527	792.254		575.664	60.2802		575.664	80.6425		575.664	45.8662		575.664	30.9686
		542.39	30.7845		543.346	76.5388		543.346	77.2173		543.346	80.921		543.346	83.6458		642.179	-7.35112				361.722	1.19283		903.315	791.844		577.397	61.0163		577.397	81.3104		577.397	45.5792		577.397	30.5468
		542.872	30.7827		543.828	76.548		543.828	77.2419		543.828	80.9279		543.828	83.6472		642.662	-7.30914				362.686	1.10256		906.102	791.414		579.131	62.0665		579.131	82.7841		579.131	45.4334		579.131	30.341
		543.354	30.7784		544.31	76.5572		544.31	77.2626		544.31	80.9345		544.31	83.6494		643.144	-7.26739				363.65	1.01051		908.889	790.853		580.865	63.4415		580.865	86.1227		580.865	45.8893		580.865	31.1422
		543.836	30.7685		544.792	76.5664		544.792	77.2812		544.792	80.941		544.792	83.6524		643.626	-7.22589				364.614	0.95239		911.674	790.633		582.598	64.3862		582.598	88.2912		582.598	46.9094		582.598	32.3016
		544.318	30.7506		545.274	76.5759		545.274	77.2991		545.274	80.9476		545.274	83.656		644.108	-7.18463				365.579	0.9881		914.459	791.154		584.331	65.5707		584.331	89.0553		584.331	46.2891		584.331	32.6741
		544.801	30.7245		545.756	76.5855		545.756	77.3164		545.756	80.9543		545.756	83.6602		644.59	-7.14352				366.543	1.0373		917.243	791.941		586.064	66.4697		586.064	89.2423		586.064	44.7582		586.064	32.5073
		545.283	30.6919		546.238	76.5955		546.238	77.3335		546.238	80.9612		546.238	83.6649		645.072	-7.10237				367.507	1.06317		920.026	792.209		587.796	66.1026		587.796	89.382		587.796	42.1417		587.796	31.9918
		545.765	30.6561		546.72	76.6058		546.72	77.3514		546.72	80.9682		546.72	83.6702		645.554	-7.06107				368.471	1.05672		922.808	792.215		589.526	64.8654		589.526	88.5719		589.526	46.6367		589.526	31.3546
		546.247	30.6199		547.202	76.6165		547.202	77.3704		547.202	80.9755		547.202	83.6762		646.036	-7.01942				369.435	1.03181		925.589	792.826		591.258	62.9976		591.258	86.9901		591.258	48.8868		591.258	31.1865
		546.729	30.5845		547.685	76.6278		547.685	77.3924		547.685	80.9831		547.685	83.683		646.519	-6.97762				370.4	1.01211		928.37	793.957		592.99	62.846		592.99	85.6951		592.99	48.135		592.99	31.0469
		547.211	30.5494		548.167	76.64		548.167	77.4202		548.167	80.9915		548.167	83.6907		647.001	-6.93522				371.364	1.00396		931.149	794.797		594.721	64.7429		594.721	84.8284		594.721	46.5071		594.721	31.1424
		547.693	30.5131		548.649	76.6527		548.649	77.4509		548.649	81.0002		548.649	83.6992		647.483	-6.89203				372.328	1.03772		933.928	794.844		596.452	65.8064		596.452	84.6554		596.452	45.6426		596.452	32.2077
		548.175	30.475		549.131	76.6658		549.131	77.4828		549.131	81.0091		549.131	83.7082		647.965	-6.8474				373.292	1.14172		936.706	794.062		598.18	65.6601		598.18	84.6968		598.18	45.4642		598.18	32.8652
		548.658	30.4366		549.613	76.6794		549.613	77.5153		549.613	81.0182		549.613	83.7178		648.447	-6.80035				374.257	1.30733		939.483	793		599.91	62.0453		599.91	84.8818		599.91	47.0877		599.91	33.1849
		549.14	30.4018		550.095	76.6931		550.095	77.5473		550.095	81.0275		550.095	83.7279		648.929	-6.75189				375.221	1.38671		942.259	792.578		601.64	59.4964		601.64	84.3577		601.64	47.7402		601.64	32.5743
		549.622	30.3761		550.577	76.7072		550.577	77.5787		550.577	81.0369		550.577	83.7384		649.411	-6.70264				376.185	1.28422		945.034	793.148		603.369	59.9947		603.369	84.0792		603.369	46.7091		603.369	32.0354
		550.104	30.3646		551.059	76.7215		551.059	77.6093		551.059	81.0463		551.059	83.7494		649.893	-6.65285				377.149	1.19521		947.808	794.164		605.097	60.2012		605.097	84.5791		605.097	46.3879		605.097	31.5543
		550.586	30.3701		551.542	76.7362		551.542	77.6381		551.542	81.0557		551.542	83.7609		650.375	-6.60296				378.114	1.17744		950.582	794.844		606.825	60.3144		606.825	85.8366		606.825	46.3198		606.825	31.0438
		551.068	30.392		552.024	76.7512		552.024	77.6642		552.024	81.0649		552.024	83.7728		650.857	-6.55299				379.078	1.22721		953.355	794.769		608.554	59.8824		608.554	87.695		608.554	45.2766		608.554	30.9003
		551.55	30.4267		552.506	76.7664		552.506	77.6881		552.506	81.0741		552.506	83.7852		651.34	-6.50287				380.042	1.26712		956.126	794.02		610.282	60.2302		610.282	89.8991		610.282	44.8789		610.282	31.5981
		552.032	30.4687		552.988	76.7817		552.988	77.71		552.988	81.0833		552.988	83.7978		651.822	-6.45286				381.006	1.2266		958.897	793.043		612.008	60.8975		612.008	91.2019		612.008	44.847		612.008	32.3685
		552.514	30.5122		553.47	76.7972		553.47	77.73		553.47	81.0925		553.47	83.8106		652.304	-6.40299				381.971	1.19342		961.667	792.273		613.735	62.1375		613.735	90.549		613.735	44.884		613.735	32.364
		552.997	30.5534		553.952	76.8127		553.952	77.749		553.952	81.1018		553.952	83.8235		652.786	-6.35356				382.935	1.20394		964.436	791.906		615.463	63.3178		615.463	89.0582		615.463	45.1978		615.463	31.887
		553.479	30.5901		554.434	76.8281		554.434	77.7656		554.434	81.1112		554.434	83.8365		653.268	-6.30464				383.899	1.26231		967.205	792.113		617.187	63.8459		617.187	88.4083		617.187	45.8077		617.187	31.3165
		553.961	30.6221		554.916	76.8435		554.916	77.779		554.916	81.1205		554.916	83.8495		653.75	-6.25624				384.863	1.34794		969.972	792.807		618.914	63.4842		618.914	87.841		618.914	46.5633		618.914	30.9887
		554.443	30.6496		555.399	76.8587		555.399	77.7877		555.399	81.1299		555.399	83.8625		654.232	-6.20832				385.827	1.43872		972.739	793.348		620.64	63.1357		620.64	87.6452		620.64	46.5493		620.64	31.0189
		554.925	30.6724		555.881	76.8735		555.881	77.788		555.881	81.1394		555.881	83.8755		654.715	-6.16147				386.792	1.51942		975.505	793.357		622.364	63.2178		622.364	88.1283		622.364	45.749		622.364	31.252
		555.407	30.6896		556.363	76.8881		556.363	77.7841		556.363	81.1489		556.363	83.8883		655.197	-6.11579				387.756	1.55494		978.27	793.094		624.09	63.1379		624.09	89.3641		624.09	45.5224		624.09	31.3034
		555.889	30.7001		556.845	76.9025		556.845	77.7785		556.845	81.1585		556.845	83.9009		655.679	-6.07198				388.72	1.53671		981.034	792.752		625.815	65.7327		625.815	90.9802		625.815	46.5573		625.815	31.6878
		556.371	30.7033		557.327	76.9167		557.327	77.7719		557.327	81.1681		557.327	83.9133		656.161	-6.03114				389.684	1.49017		983.797	792.512		627.538	69.3371		627.538	92.4785		627.538	48.7391		627.538	32.4415
		556.854	30.6999		557.809	76.9306		557.809	77.7648		557.809	81.1777		557.809	83.9254		656.643	-5.99211				390.649	1.52733		986.559	792.662		629.262	73.5367		629.262	94.0063		629.262	51.0032		629.262	31.9856
		557.336	30.6916		558.291	76.9444		558.291	77.7594		558.291	81.1874		558.291	83.9371		657.125	-5.95436				391.613	1.67315		989.321	792.961		630.986	75.9461		630.986	95.1814		630.986	53.0685		630.986	33.7962
		557.818	30.6808		558.773	76.9579		558.773	77.7566		558.773	81.1972		558.773	83.9482		657.607	-5.91763				392.577	1.90153		992.082	792.973		632.708	71.2896		632.708	95.6265		632.708	54.9462		632.708	34.8241
		558.3	30.669		559.255	76.9712		559.255	77.7602		559.255	81.2071		559.255	83.9585		658.089	-5.88147				393.541	2.19251		994.841	792.789		634.432	70.4508		634.432	95.4495		634.432	56.3931		634.432	35.1094
		558.782	30.6566		559.737	76.9843		559.737	77.7766		559.737	81.2171		559.737	83.9673		658.571	-5.84598				394.506	2.54925		997.6	792.492		636.153	75.5241		636.153	94.7537		636.153	56.8499		636.153	34.5672
		559.264	30.643		560.22	76.9971		560.22	77.7994		560.22	81.2272		560.22	83.9752		659.054	-5.81115				395.47	3.01137		1000.36	791.949		637.876	75.6211		637.876	94.1998		637.876	55.9072		637.876	33.134
		559.746	30.6266		560.702	77.0097		560.702	77.8248		560.702	81.2373		560.702	83.9826		659.536	-5.7768				396.434	3.43741		1003.12	791.461		639.597	72.6384		639.597	93.3555		639.597	52.9259		639.597	31.631
		560.229	30.6066		561.184	77.0218		561.184	77.8515		561.184	81.2475		561.184	83.9895		660.018	-5.74283				397.398	4.17053		1005.87	791.473		641.319	67.9642		641.319	91.6581		641.319	50.4353		641.319	31.9763
		560.711	30.5832		561.666	77.0336		561.666	77.8777		561.666	81.2578		561.666	83.9962		660.5	-5.70915				398.363	5.20432		1008.63	791.83		643.041	65.1174		643.041	90.1965		643.041	50.4216		643.041	32.2316
		561.193	30.558		562.148	77.045		562.148	77.9025		562.148	81.2681		562.148	84.0026		660.982	-5.67547				399.327	6.617		1011.38	792.031		644.761	62.5892		644.761	89.096		644.761	50.7887		644.761	32.1851
		561.675	30.5331		562.63	77.0559		562.63	77.9253		562.63	81.2785		562.63	84.0089		661.464	-5.6419				400.291	8.57251		1014.14	791.936		646.482	63.0031		646.482	88.3389		646.482	50.8457		646.482	30.8181
		562.157	30.5102		563.112	77.0664		563.112	77.9434		563.112	81.2888		563.112	84.0151		661.946	-5.6084				401.255	11.5897		1016.89	791.867		648.201	63.5353		648.201	87.9434		648.201	50.2468		648.201	29.2662
		562.639	30.4901		563.595	77.0763		563.595	77.9527		563.595	81.2992		563.595	84.0214		662.428	-5.5745				402.219	14.837		1019.64	792.186		649.921	63.2174		649.921	87.4218		649.921	48.9575		649.921	29.1034
		563.121	30.4724		564.077	77.0857		564.077	77.9566		564.077	81.3097		564.077	84.0276		662.91	-5.53997				403.184	18.1985		1022.39	792.902		651.64	63.2668		651.64	86.9719		651.64	47.933		651.64	31.086
		563.603	30.4564		564.559	77.0945		564.559	77.9569		564.559	81.3201		564.559	84.034		663.393	-5.50413				404.148	21.3469		1025.14	793.572		653.36	62.8488		653.36	87.3922		653.36	47.0902		653.36	32.9057
		564.086	30.4418		565.041	77.1029		565.041	77.9541		565.041	81.3306		565.041	84.0405		663.875	-5.46579				405.112	23.7299		1027.89	793.824		655.077	62.285		655.077	88.7221		655.077	46.9142		655.077	32.8565
		564.568	30.429		565.523	77.1108		565.523	77.9501		565.523	81.3412		565.523	84.047		664.357	-5.42613				406.076	24.3268		1030.64	793.934		656.797	61.6503		656.797	90.1899		656.797	46.557		656.797	32.7723
		565.05	30.4196		566.005	77.1181		566.005	77.9434		566.005	81.3517		566.005	84.0538		664.839	-5.38594				407.041	23.0627		1033.39	794.129		658.514	61.2648		658.514	91.0652		658.514	46.0167		658.514	32.4803
		565.532	30.415		566.487	77.1247		566.487	77.9336		566.487	81.3624		566.487	84.061		665.321	-5.34546				408.005	20.9225		1036.14	794.094		660.232	61.4507		660.232	91.5825		660.232	45.7678		660.232	31.7653
		566.014	30.416		566.969	77.1306		566.969	77.9197		566.969	81.373		566.969	84.0684		665.803	-5.30531				408.969	17.7947		1038.88	793.863		661.949	62.3518		661.949	92.4872		661.949	44.9091		661.949	31.8481
		566.496	30.422		567.451	77.1355		567.451	77.8998		567.451	81.3836		567.451	84.0765		666.285	-5.2653				409.933	14.1417		1041.63	793.836		663.667	64.361		663.667	93.7447		663.667	45.4171		663.667	32.9814
		566.978	30.4309		567.933	77.1397		567.933	77.8766		567.933	81.3942		567.933	84.0851		666.768	-5.22552				410.898	11.005		1044.37	794.004		665.383	66.6968		665.383	95.2132		665.383	47.7273		665.383	33.3538
		567.46	30.4398		568.416	77.1433		568.416	77.8522		568.416	81.4049		568.416	84.0941		667.25	-5.18622				411.862	8.52702		1047.12	794.438		667.1	70.5349		667.1	97.5896		667.1	50.7121		667.1	32.5287
		567.942	30.4465		568.898	77.1464		568.898	77.8271		568.898	81.4157		568.898	84.1035		667.732	-5.14742				412.826	6.54837		1049.86	795.324		668.815	75.8831		668.815	101.618		668.815	54.0933		668.815	31.1428
		568.425	30.4501		569.38	77.1493		569.38	77.8017		569.38	81.4266		569.38	84.1134		668.214	-5.10935				413.79	5.14816		1052.6	796.066		670.53	83.1138		670.53	107.232		670.53	58.1672		670.53	30.7403
		568.907	30.4514		569.862	77.1518		569.862	77.778		569.862	81.4376		569.862	84.1238		668.696	-5.07232				414.755	4.18923		1055.34	796.113		672.246	92.9471		672.246	114.53		672.246	63.1941		672.246	34.1563
		569.389	30.452		570.344	77.1541		570.344	77.7569		570.344	81.4488		570.344	84.1347		669.178	-5.03643				415.719	3.47851		1058.08	796.094		673.96	103.783		673.96	123.601		673.96	68.9129		673.96	41.0199
		569.871	30.4535		570.826	77.156		570.826	77.7417		570.826	81.4603		570.826	84.1464		669.66	-5.00153				416.683	3.09911		1060.82	796.504		675.676	113.67		675.676	127.609		675.676	75.4585		675.676	44.6005
		570.353	30.4567		571.308	77.1576		571.308	77.7379		571.308	81.4722		571.308	84.1591		670.142	-4.96838				417.647	2.82197		1063.56	796.707		677.389	117.52		677.389	129.071		677.389	78.7243		677.389	46.8464
		570.835	30.461		571.79	77.1591		571.79	77.7402		571.79	81.4843		571.79	84.1725		670.624	-4.93727				418.611	2.54706		1066.3	796.363		679.103	112.677		679.103	121.977		679.103	75.4651		679.103	47.8028
		571.317	30.4648		572.273	77.1606		572.273	77.7452		572.273	81.4966		572.273	84.1864		671.106	-4.90918				419.576	2.29438		1069.03	796.109		680.817	100.722		680.817	108.916		680.817	65.6489		680.817	46.1643
		571.799	30.4666		572.755	77.1621		572.755	77.7524		572.755	81.509		572.755	84.2008		671.589	-4.88567				420.54	2.103		1071.77	796.336		682.53	86.8012		682.53	100.485		682.53	60.5704		682.53	43.3959
		572.282	30.4656		573.237	77.1636		573.237	77.76		573.237	81.5215		573.237	84.2156		672.071	-4.86515				421.504	2.01082		1074.51	796.832		684.242	74.0047		684.242	95.7022		684.242	57.0635		684.242	40.6937
		572.764	30.462		573.719	77.1655		573.719	77.7674		573.719	81.5341		573.719	84.2308		672.553	-4.84665				422.468	1.96314		1077.24	797.476		685.956	68.3569		685.956	89.8716		685.956	53.1311		685.956	39.3481
		573.246	30.4567		574.201	77.1676		574.201	77.774		574.201	81.5467		574.201	84.2464		673.035	-4.8298				423.433	1.89335		1079.97	798.195		687.667	64.8754		687.667	86.392		687.667	49.4079		687.667	35.9462
		573.728	30.4502		574.683	77.1704		574.683	77.7773		574.683	81.5594		574.683	84.2624		673.517	-4.81397				424.397	1.81501		1082.71	798.695		689.378	63.103		689.378	85.2129		689.378	47.3511		689.378	32.5095
		574.21	30.4422		575.165	77.1742		575.165	77.7733		575.165	81.5723		575.165	84.279		673.999	-4.79915				425.361	1.73534		1085.44	798.746		691.091	61.982		691.091	84.5516		691.091	46.8684		691.091	30.1043
		574.692	30.4317		575.647	77.1786		575.647	77.7657		575.647	81.5851		575.647	84.2959		674.481	-4.78528				426.325	1.6556		1088.17	798.438		692.802	62.4245		692.802	84.9121		692.802	46.6858		692.802	30.909
		575.174	30.4175		576.13	77.1835		576.13	77.7567		576.13	81.5979		576.13	84.3129		674.963	-4.77207				427.289	1.56734		1090.9	798.174		694.512	63.6259		694.512	85.6179		694.512	46.6957		694.512	32.6785
		575.657	30.3988		576.612	77.1889		576.612	77.7467		576.612	81.6107		576.612	84.3301		675.446	-4.75921				428.254	1.50831		1093.63	798.43		696.224	64.2685		696.224	86.2678		696.224	46.8373		696.224	33.9627
		576.139	30.3764		577.094	77.1946		577.094	77.7369		577.094	81.6233		577.094	84.3473		675.928	-4.74662				429.218	1.4674		1096.36	799.295		697.933	64.4404		697.933	86.8289		697.933	47.0222		697.933	34.2309
		576.621	30.3526		577.576	77.2007		577.576	77.7275		577.576	81.6358		577.576	84.3645		676.41	-4.7341				430.182	1.46681		1099.09	800.188		699.643	63.9879		699.643	86.8199		699.643	47.1823		699.643	31.7102
		577.103	30.3303		578.058	77.2071		578.058	77.7191		578.058	81.6481		578.058	84.3816		676.892	-4.72168				431.147	1.54432		1101.81	800.42		701.354	63.191		701.354	85.3346		701.354	47.0187		701.354	30.1117
		577.585	30.3121		578.54	77.2136		578.54	77.7135		578.54	81.66		578.54	84.3984		677.374	-4.7093				432.111	1.75448		1104.54	800.269		703.062	62.3588		703.062	83.1422		703.062	47.0838		703.062	31.7473
		578.067	30.2992		579.022	77.2201		579.022	77.7137		579.022	81.6716		579.022	84.4147		677.856	-4.69655				433.075	1.88763		1107.26	800.525		704.77	61.727		704.77	81.9051		704.77	47.3723		704.77	31.5284
		578.549	30.2914		579.504	77.2268		579.504	77.7165		579.504	81.6828		579.504	84.4307		678.338	-4.68298				434.039	1.88567		1109.99	800.957		706.478	61.5096		706.478	81.5791		706.478	47.5045		706.478	31.1313
		579.031	30.2873		579.986	77.2339		579.986	77.7202		579.986	81.6937		579.986	84.4463		678.82	-4.668				435.003	1.82215		1112.71	800.574		708.188	61.6729		708.188	83.1537		708.188	47.0985		708.188	30.9063
		579.514	30.2852		580.469	77.2415		580.469	77.7241		580.469	81.7043		580.469	84.4616		679.303	-4.65031				435.968	1.74476		1115.43	799.188		709.895	62.079		709.895	85.2216		709.895	45.9249		709.895	30.0675
		579.996	30.2839		580.951	77.2495		580.951	77.7272		580.951	81.7147		580.951	84.4767		679.784	-4.6311				436.932	1.678		1118.16	797.707		711.602	62.7068		711.602	86.6507		711.602	44.564		711.602	30.3957
		580.478	30.2832		581.433	77.2583		581.433	77.729		581.433	81.7249		581.433	84.4914		680.267	-4.61102				437.896	1.65108		1120.88	797.023		713.309	62.9824		713.309	86.7558		713.309	44.4234		713.309	30.9458
		580.96	30.2836		581.915	77.2678		581.915	77.7295		581.915	81.7348		581.915	84.5057		680.749	-4.59029				438.86	1.67123		1123.6	797.156		715.015	64.1089		715.015	86.867		715.015	45.2985		715.015	31.7207
		581.442	30.2856		582.397	77.2781		582.397	77.7274		582.397	81.7443		582.397	84.5194		681.231	-4.56927				439.825	1.7174		1126.32	797.469		716.723	64.162		716.723	87.1873		716.723	45.4891		716.723	32.5513
		581.924	30.2891		582.879	77.2898		582.879	77.7212		582.879	81.7534		582.879	84.5324		681.713	-4.54791				440.789	1.78045		1129.03	797.352		718.429	64.1534		718.429	87.7605		718.429	46.2445		718.429	32.8389
		582.406	30.2933		583.361	77.3024		583.361	77.7119		583.361	81.7621		583.361	84.5448		682.195	-4.52632				441.753	1.85551		1131.75	796.914		720.134	64.2915		720.134	88.5849		720.134	47.9608		720.134	31.9917
		582.888	30.2967		583.843	77.3158		583.843	77.7		583.843	81.7706		583.843	84.5567		682.677	-4.50468				442.717	1.94336		1134.47	796.906		721.839	64.5546		721.839	89.6226		721.839	49.4126		721.839	31.1005
		583.37	30.298		584.326	77.3298		584.326	77.6859		584.326	81.7789		584.326	84.5683		683.159	-4.48344				443.682	2.0531		1137.19	797.711		723.544	64.9492		723.544	90.8922		723.544	49.5854		723.544	31.219
		583.853	30.2966		584.808	77.3445		584.808	77.6706		584.808	81.7871		584.808	84.5797		683.641	-4.4623				444.646	2.1698		1139.9	798.984		725.248	65.2288		725.248	92.1984		725.248	49.2461		725.248	32.1097
		584.335	30.2926		585.29	77.3597		585.29	77.6525		585.29	81.7951		585.29	84.5908		684.124	-4.44122				445.61	2.23571		1142.61	799.871		726.954	65.5762		726.954	93.1341		726.954	48.6269		726.954	32.7393
		584.817	30.2868		585.772	77.3755		585.772	77.6312		585.772	81.803		585.772	84.6016		684.606	-4.42022				446.574	2.21172		1145.33	799.504		728.658	65.9836		728.658	92.7912		728.658	47.6026		728.658	32.0154
		585.299	30.2798		586.254	77.392		586.254	77.6046		586.254	81.8108		586.254	84.6121		685.088	-4.39918				447.538	2.09823		1148.04	798.398		730.362	66.257		730.362	91.6282		730.362	46.8516		730.362	31.4129
		585.781	30.2716		586.736	77.4089		586.736	77.5692		586.736	81.8185		586.736	84.6221		685.57	-4.37826				448.503	2.05128		1150.75	798.039		732.065	66.7306		732.065	90.5019		732.065	47.1878		732.065	31.3897
		586.263	30.2615		587.218	77.4264		587.218	77.5295		587.218	81.8262		587.218	84.6319		686.052	-4.35752				449.467	2.12844		1153.46	798.438		733.768	66.8281		733.768	89.5034		733.768	48.6978		733.768	31.7646
		586.745	30.2483		587.7	77.4443		587.7	77.4882		587.7	81.8339		587.7	84.6416		686.534	-4.33697				450.431	2.21192		1156.17	798.394		735.47	65.6981		735.47	89.4679		735.47	49.8343		735.47	32.524
		587.227	30.2315		588.182	77.4626		588.182	77.4463		588.182	81.8416		588.182	84.6513		687.016	-4.31671				451.395	2.23547		1158.88	797.695		737.172	64.4363		737.172	90.1321		737.172	50.1131		737.172	33.6967
		587.71	30.2111		588.665	77.4814		588.665	77.4053		588.665	81.8494		588.665	84.661		687.498	-4.29672				452.36	2.20174		1161.59	796.836		738.874	65.0513		738.874	90.8391		738.874	50.2585		738.874	33.8964
		588.192	30.1884		589.147	77.5005		589.147	77.3664		589.147	81.8573		589.147	84.6708		687.981	-4.27705				453.324	2.21993		1164.3	795.731		740.575	67.05		740.575	91.8324		740.575	50.4349		740.575	33.759
		588.674	30.1648		589.629	77.5198		589.629	77.3306		589.629	81.8654		589.629	84.6808		688.463	-4.25768				454.288	2.32775		1167.01	794.492		742.277	69.0012		742.277	93.2144		742.277	50.9449		742.277	34.4633
		589.156	30.1417		590.111	77.5393		590.111	77.3006		590.111	81.8737		590.111	84.6912		688.945	-4.23868				455.252	2.56513		1169.71	794.207		743.977	70.7707		743.977	95.0471		743.977	51.4525		743.977	35.1418
		589.638	30.1196		590.593	77.5589		590.593	77.2804		590.593	81.8825		590.593	84.7023		689.427	-4.22007				456.216	2.98587		1172.42	795.402		745.678	71.8642		745.678	97.0214		745.678	51.9086		745.678	35.4903
		590.12	30.0982		591.075	77.5785		591.075	77.2669		591.075	81.8915		591.075	84.7139		689.909	-4.20185				457.181	3.56218		1175.12	796.969		747.38	74.1758		747.38	98.7763		747.38	51.8583		747.38	35.0496
		590.602	30.0764		591.557	77.5984		591.557	77.2584		591.557	81.9008		591.557	84.7258		690.391	-4.18397				458.145	4.22509		1177.83	797.684		749.08	77.2792		749.08	100.126		749.08	52.6925		749.08	34.4422
		591.085	30.054		592.039	77.6184		592.039	77.2545		592.039	81.9104		592.039	84.738		690.873	-4.16636				459.109	5.03105		1180.53	797.688		750.78	80.2194		750.78	100.878		750.78	53.493		750.78	33.8679
		591.567	30.0312		592.521	77.6388		592.521	77.2536		592.521	81.9202		592.521	84.7505		691.355	-4.14916				460.074	5.73161		1183.23	797.588		752.479	82.305		752.479	101.026		752.479	54.162		752.479	33.8937
		592.049	30.0094		593.004	77.6594		593.004	77.2571		593.004	81.9304		593.004	84.7632		691.837	-4.13259				461.038	5.96487		1185.93	797.219		754.178	83.0149		754.178	100.386		754.178	53.6452		754.178	34.2449
		592.531	29.9905		593.486	77.6801		593.486	77.2654		593.486	81.9408		593.486	84.7764		692.32	-4.11661				462.002	5.70709		1188.63	796.498		755.877	80.4134		755.877	97.6803		755.877	50.7171		755.877	34.3937
		593.013	29.9758		593.968	77.7011		593.968	77.2793		593.968	81.9517		593.968	84.7899		692.802	-4.10128				462.966	5.09525		1191.33	796.184		757.575	74.6878		757.575	92.6131		757.575	46.3663		757.575	35.0105
		593.495	29.9662		594.45	77.7221		594.45	77.3007		594.45	81.9632		594.45	84.8037		693.284	-4.08679				463.93	4.38139		1194.03	796.584		759.273	68.8854		759.273	89.2087		759.273	45.8239		759.273	34.5949
		593.977	29.9614		594.932	77.7434		594.932	77.3272		594.932	81.975		594.932	84.818		693.766	-4.07324				464.895	3.44226		1196.73	797.078		760.971	68.3425		760.971	90.2239		760.971	50.5499		760.971	32.1161
		594.459	29.9607		595.414	77.7649		595.414	77.3575		595.414	81.9872		595.414	84.8326		694.248	-4.06092				465.859	2.7341		1199.42	797.291		762.666	65.5759		762.666	90.0661		762.666	49.9901		762.666	29.52
		594.942	29.9634		595.896	77.7866		595.896	77.3911		595.896	81.9997		595.896	84.8475		694.73	-4.05037				466.823	2.34696		1202.12	797.348		764.363	63.3176		764.363	89.3177		764.363	49.6869		764.363	30.15
		595.424	29.9695		596.378	77.8087		596.378	77.4273		596.378	82.0123		596.378	84.8626		695.212	-4.0411				467.787	2.16465		1204.82	797.223		766.06	62.2152		766.06	88.2872		766.06	49.487		766.06	31.3387
		595.906	29.9796		596.861	77.8311		596.861	77.4653		596.861	82.0253		596.861	84.878		695.694	-4.03277				468.752	1.99145		1207.51	796.797		767.756	61.4364		767.756	87.6827		767.756	49.1575		767.756	32.164
		596.388	29.9941		597.343	77.8539		597.343	77.5045		597.343	82.0385		597.343	84.8936		696.177	-4.02522				469.716	1.80606		1210.2	796.426		769.452	61.8169		769.452	89.5586		769.452	48.5715		769.452	34.2517
		596.87	30.0128		597.825	77.8773		597.825	77.5432		597.825	82.0519		597.825	84.9096		696.659	-4.01835				470.68	1.64626		1212.9	796.684		771.148	60.9377		771.148	88.1741		771.148	48.1708		771.148	29.6569
		597.352	30.0343		598.307	77.9016		598.307	77.5787		598.307	82.0655		598.307	84.926		697.141	-4.01207				471.644	1.51538		1215.59	797.352		772.843	61.7278		772.843	86.6388		772.843	47.9987		772.843	27.9281
		597.834	30.0561		598.789	77.9265		598.789	77.6134		598.789	82.0793		598.789	84.9425		697.623	-4.00637				472.608	1.41654		1218.28	797.555		774.538	62.2913		774.538	84.9937		774.538	47.7936		774.538	30.8355
		598.316	30.0753		599.271	77.9517		599.271	77.6486		599.271	82.0932		599.271	84.9593		698.105	-4.00108				473.573	1.35776		1220.97	797.047		776.233	62.4007		776.233	83.5485		776.233	47.6308		776.233	32.2735
		598.798	30.09		599.753	77.9772		599.753	77.6846		599.753	82.1072		599.753	84.9762		698.587	-3.9959				474.537	1.35158		1223.66	796.395		777.928	62.2343		777.928	83.5		777.928	47.4636		777.928	33.3433
		599.281	30.0998		600.235	78.0029		600.235	77.7215		600.235	82.1214		600.235	84.9934		699.069	-3.99105				475.501	1.36985		1226.35	796.062		779.622	62.2168		779.622	84.9326		779.622	47.2296		779.622	33.8869
		599.763	30.1058		600.717	78.0287		600.717	77.7602		600.717	82.1356		600.717	85.0105		699.551	-3.9866				476.465	1.38401		1229.04	796.117		781.314	62.2464		781.314	86.0621		781.314	47.0401		781.314	34.235
		600.245	30.1102		601.2	78.0546		601.2	77.8008		601.2	82.15		601.2	85.0277		700.033	-3.98252				477.43	1.38869		1231.72	796.508		783.007	62.5011		783.007	86.4538		783.007	46.7169		783.007	33.3229
		600.727	30.1151		601.682	78.0803		601.682	77.8452		601.682	82.1643		601.682	85.0448		700.516	-3.97879				478.394	1.37246		1234.41	797.242		784.7	61.9582		784.7	84.9595		784.7	46.1657		784.7	33.3947
		601.209	30.1215		602.164	78.1057		602.164	77.8962		602.164	82.1785		602.164	85.0616		700.998	-3.97547				479.358	1.32658		1237.09	798.328		786.393	59.4665		786.393	83.8387		786.393	45.688		786.393	32.8841
		601.691	30.129		602.646	78.1309		602.646	77.9504		602.646	82.1928		602.646	85.0783		701.48	-3.97253				480.322	1.25397		1239.78	799.406		788.086	57.5756		788.086	83.479		788.086	45.4869		788.086	33.0911
		602.173	30.1364		603.128	78.156		603.128	78.0055		603.128	82.207		603.128	85.095		701.962	-3.97007				481.287	1.20653		1242.46	799.859		789.778	57.759		789.778	83.6182		789.778	45.5868		789.778	33.5222
		602.655	30.1423		603.61	78.1812		603.61	78.0608		603.61	82.2213		603.61	85.1118		702.444	-3.96834				482.251	1.18523		1245.15	799.633		791.468	59.5818		791.468	82.9761		791.468	45.9551		791.468	32.7619
		603.138	30.1464		604.092	78.2063		604.092	78.1153		604.092	82.2355		604.092	85.1285		702.926	-3.96701				483.215	1.17495		1247.83	799.27		793.16	61.1975		793.16	82.3773		793.16	46.253		793.16	32.7818
		603.62	30.1494		604.574	78.2314		604.574	78.1679		604.574	82.2498		604.574	85.1454		703.408	-3.96585				484.179	1.16513		1250.51	799.117		794.851	61.6457		794.851	83.0024		794.851	46.6536		794.851	32.8782
		604.102	30.1527		605.057	78.2566		605.057	78.2178		605.057	82.2639		605.057	85.1624		703.89	-3.96476				485.144	1.15408		1253.19	799.184		796.542	61.4464		796.542	84.1805		796.542	47.2264		796.542	32.8851
		604.584	30.1573		605.539	78.282		605.539	78.2628		605.539	82.2779		605.539	85.1796		704.373	-3.96351				486.108	1.16968		1255.87	799.424		798.232	60.3125		798.232	85.3621		798.232	47.7411		798.232	31.6862
		605.066	30.1634		606.021	78.3079		606.021	78.2992		606.021	82.2916		606.021	85.1973		704.855	-3.96214				487.072	1.23598		1258.55	799.75		799.921	58.9139		799.921	86.349		799.921	47.4877		799.921	28.0193
		605.548	30.1698		606.503	78.3339		606.503	78.3301		606.503	82.3051		606.503	85.2152		705.337	-3.96065				488.036	1.30494		1261.23	800.068		801.611	59.2686		801.611	86.4611		801.611	46.6079		801.611	24.2172
		606.03	30.1744		606.985	78.3599		606.985	78.3573		606.985	82.3187		606.985	85.2332		705.819	-3.95902				489	1.36179		1263.9	800.269		803.301	61.1703		803.301	86.5287		803.301	46.0818		803.301	30.7989
		606.513	30.1757		607.467	78.3857		607.467	78.3813		607.467	82.3321		607.467	85.2512		706.301	-3.95737				489.965	1.40831		1266.58	800.416		804.99	62.385		804.99	86.5147		804.99	46.1398		804.99	33.2434
		606.995	30.1731		607.949	78.4112		607.949	78.4035		607.949	82.3457		607.949	85.2692		706.783	-3.95538				490.929	1.46229		1269.26	801.113		806.677	59.1429		806.677	86.5425		806.677	46.8829		806.677	33.6893
		607.477	30.1679		608.431	78.4364		608.431	78.4233		608.431	82.3593		608.431	85.287		707.265	-3.95274				491.893	1.52847		1271.93	802.684		808.366	56.5505		808.366	86.692		808.366	47.6307		808.366	33.3314
		607.959	30.1623		608.913	78.4612		608.913	78.4403		608.913	82.373		608.913	85.3047		707.747	-3.94938				492.857	1.57625		1274.61	804.27		810.054	54.6481		810.054	86.8892		810.054	47.4874		810.054	33.0397
		608.441	30.1589		609.396	78.4856		609.396	78.4546		609.396	82.3868		609.396	85.3221		708.23	-3.94531				493.822	1.58817		1277.28	804.932		811.74	54.1307		811.74	87.2048		811.74	46.9433		811.74	32.8499
		608.923	30.1595		609.878	78.5093		609.878	78.4657		609.878	82.4007		609.878	85.3389		708.712	-3.94007				494.786	1.56925		1279.95	804.762		813.428	57.0945		813.428	87.1145		813.428	46.766		813.428	32.4501
		609.405	30.1641		610.36	78.5324		610.36	78.4745		610.36	82.4148		610.36	85.3555		709.194	-3.93341				495.75	1.53971		1282.62	804.408		815.116	60.0705		815.116	86.9095		815.116	46.5597		815.116	31.4057
		609.887	30.1716		610.842	78.5549		610.842	78.4819		610.842	82.4291		610.842	85.3718		709.676	-3.92459				496.714	1.53127		1285.29	804.4		816.803	62.6346		816.803	86.3647		816.803	46.5871		816.803	31.5504
		610.369	30.1799		611.324	78.5768		611.324	78.4881		611.324	82.4435		611.324	85.3879		710.158	-3.91245				497.679	1.55756		1287.96	804.877		818.488	64.3958		818.488	86.9442		818.488	46.9905		818.488	32.0822
		610.852	30.1871		611.806	78.5981		611.806	78.4934		611.806	82.4581		611.806	85.404		710.64	-3.89818				498.643	1.60443		1290.63	805.631		820.174	64.028		820.174	86.4564		820.174	47.617		820.174	32.4232
		611.334	30.1923		612.288	78.6187		612.288	78.4985		612.288	82.4729		612.288	85.4199		711.122	-3.88249				499.607	1.66659		1293.3	806.5		821.86	64.0321		821.86	85.8812		821.86	48.4158		821.86	33.0531
		611.816	30.1955		612.77	78.6385		612.77	78.5039		612.77	82.488		612.77	85.4356		711.604	-3.86572				500.571	1.75925		1295.97	807.65		823.544	64.2046		823.544	87.0128		823.544	49.0871		823.544	33.2149
		612.298	30.1971		613.253	78.6574		613.253	78.5109		613.253	82.5033		613.253	85.4511		712.086	-3.84837				501.536	1.91614		1298.64	809.684		825.23	64.7437		825.23	92.4378		825.23	50.2217		825.23	29.8406
		612.78	30.1976		613.735	78.675		613.735	78.5214		613.735	82.5191		613.735	85.4663		712.568	-3.83035				502.5	2.17295		1301.3	813.271		826.913	65.1865		826.913	91.7392		826.913	50.9787		826.913	28.8353
		613.262	30.197		614.217	78.6917		614.217	78.5338		614.217	82.5352		614.217	85.4813		713.051	-3.81176				503.464	2.44883		1303.97	817.926		828.598	66.1505		828.598	89.9191		828.598	51.3824		828.598	35.1573
		613.744	30.1947		614.699	78.7075		614.699	78.547		614.699	82.5516		614.699	85.4962		713.533	-3.7928				504.428	2.80898		1306.63	821.875		830.283	67.6874		830.283	88.2743		830.283	52.0118		830.283	35.9077
		614.226	30.1904		615.181	78.7226		615.181	78.5609		615.181	82.5682		615.181	85.5112		714.015	-3.77373				505.392	3.15021		1309.29	824.348		831.965	69.8654		831.965	84.4212		831.965	51.5391		831.965	34.6798
		614.709	30.1837		615.663	78.7369		615.663	78.5746		615.663	82.5851		615.663	85.5261		714.497	-3.75456				506.357	3.36338		1311.96	826.828		833.649	71.9409		833.649	85.5953		833.649	47.9888		833.649	33.6857
		615.191	30.1751		616.145	78.7506		616.145	78.5885		616.145	82.6022		616.145	85.5412		714.979	-3.73552				507.321	3.4312		1314.62	830.992		835.331	73.2517		835.331	92.574		835.331	51.2738		835.331	32.796
		615.673	30.1649		616.627	78.7634		616.627	78.6026		616.627	82.6196		616.627	85.5565		715.461	-3.71665				508.285	3.30453		1317.28	836.738		837.014	74.7675		837.014	98.3848		837.014	57.5899		837.014	32.2231
		616.155	30.1535		617.109	78.7755		617.109	78.6168		617.109	82.6372		617.109	85.572		715.943	-3.69785				509.249	2.92826		1319.94	843.113		838.697	76.6981		838.697	101.402		838.697	57.4924		838.697	32.6163
		616.637	30.1405		617.592	78.7867		617.592	78.631		617.592	82.6551		617.592	85.5879		716.426	-3.67963				510.214	2.48749		1322.6	849.898		840.378	78.9401		840.378	102.397		840.378	56.1253		840.378	33.1144
		617.119	30.1252		618.074	78.7972		618.074	78.6451		618.074	82.6732		618.074	85.604		716.908	-3.66217				511.178	2.11041		1325.26	857.16		842.061	81.5173		842.061	105.159		842.061	58.0414		842.061	34.2954
		617.601	30.1067		618.556	78.8071		618.556	78.6589		618.556	82.6915		618.556	85.6205		717.39	-3.6461				512.142	1.8572		1327.92	864.129		843.741	83.8044		843.741	107.759		843.741	58.845		843.741	36.2388
		618.083	30.0844		619.038	78.8164		619.038	78.6724		619.038	82.7101		619.038	85.6373		717.872	-3.63243				513.106	1.69711		1330.57	869.496		845.423	85.3597		845.423	109.677		845.423	58.7871		845.423	37.7086
		618.566	30.0588		619.52	78.8253		619.52	78.6856		619.52	82.7289		619.52	85.6543		718.354	-3.62011				514.071	1.60435		1333.23	872.328		847.102	85.6318		847.102	110.552		847.102	59.5616		847.102	38.7465
		619.048	30.0312		620.002	78.8336		620.002	78.6981		620.002	82.7479		620.002	85.6715		718.836	-3.60876				515.035	1.5459		1335.88	872.715		848.783	84.7214		848.783	110.23		848.783	60.0122		848.783	39.5938
		619.53	30.0026		620.484	78.8415		620.484	78.7099		620.484	82.767		620.484	85.6892		719.318	-3.59807				515.999	1.5018		1338.54	871.77		850.462	83.0608		850.462	106.983		850.462	59.8825		850.462	39.9321
		620.012	29.9737		620.966	78.849		620.966	78.7206		620.966	82.7862		620.966	85.7072		719.8	-3.58772				516.963	1.46554		1341.19	870.461		852.143	81.401		852.143	104.48		852.143	59.2864		852.143	40.0266
		620.494	29.9439		621.448	78.8561		621.448	78.7294		621.448	82.8054		621.448	85.7256		720.282	-3.57779				517.928	1.44024		1343.85	868.617		853.821	79.6647		853.821	102.004		853.821	58.3182		853.821	39.0721
		620.976	29.9117		621.931	78.8629		621.931	78.737		621.931	82.8246		621.931	85.7445		720.764	-3.56819				518.892	1.39365		1346.5	865.367		855.501	77.7226		855.501	97.0501		855.501	56.9527		855.501	38.4832
		621.458	29.8752		622.413	78.8694		622.413	78.7438		622.413	82.8441		622.413	85.7637		721.247	-3.55875				519.856	1.29679		1349.15	860.328		857.178	74.5172		857.178	96.7124		857.178	54.4964		857.178	37.899
		621.94	29.833		622.895	78.8757		622.895	78.7497		622.895	82.8638		622.895	85.7832		721.729	-3.5493				520.82	1.24009		1351.8	854.289		858.858	70.9892		858.858	93.4497		858.858	52.1557		858.858	37.0563
		622.423	29.7846		623.377	78.8819		623.377	78.7543		623.377	82.8838		623.377	85.8031		722.211	-3.53984				521.784	1.27199		1354.45	848.375		860.535	68.8055		860.535	90.6858		860.535	50.2869		860.535	36.2061
		622.905	29.7305		623.859	78.888		623.859	78.7585		623.859	82.9042		623.859	85.8234		722.693	-3.53038				522.749	1.37137		1357.1	842.809		862.213	67.5634		862.213	87.8959		862.213	49.1736		862.213	35.453
		623.387	29.6714		624.341	78.8941		624.341	78.7625		624.341	82.9249		624.341	85.844		723.175	-3.52093				523.713	1.42655		1359.75	837.453		863.89	66.5907		863.89	85.213		863.89	49.6881		863.89	34.9588
		623.869	29.6075		624.823	78.9002		624.823	78.7673		624.823	82.9463		624.823	85.8649		723.657	-3.51147				524.677	1.38454		1362.39	832.715		865.566	65.6127		865.566	83.0502		865.566	50.0738		865.566	34.6288
		624.351	29.5379		625.305	78.9062		625.305	78.7752		625.305	82.9685		625.305	85.8862		724.139	-3.50193				525.641	1.35637		1365.04	828.769		867.244	63.8431		867.244	81.5401		867.244	49.4709		867.244	34.4654
		624.833	29.4605		625.788	78.9125		625.788	78.7835		625.788	82.9913		625.788	85.9078		724.621	-3.49206				526.606	1.36738		1367.69	825.086		868.919	61.1672		868.919	80.9849		868.919	45.6009		868.919	34.427
		625.315	29.3737		626.27	78.9188		626.27	78.7904		626.27	83.0145		626.27	85.9298		725.104	-3.48169				527.57	1.39243		1370.33	821.379		870.596	59.0032		870.596	81.0098		870.596	42.583		870.596	34.0125
		625.797	29.2777		626.752	78.9254		626.752	78.7955		626.752	83.038		626.752	85.9521		725.586	-3.4703				528.534	1.38035		1372.98	817.984		872.271	58.6278		872.271	81.3829		872.271	40.8328		872.271	33.5008
		626.279	29.1761		627.234	78.9323		627.234	78.7984		627.234	83.0618		627.234	85.9748		726.068	-3.45836				529.498	1.26818		1375.62	815.297		873.945	57.8298		873.945	82.005		873.945	47.0439		873.945	32.9465
		626.762	29.0759		627.716	78.9395		627.716	78.7976		627.716	83.0859		627.716	85.9979		726.55	-3.4461				530.462	1.18167		1378.26	813.527		875.622	56.24		875.622	82.7272		875.622	44.7185		875.622	32.2163
		627.244	28.9871		628.198	78.9473		628.198	78.7922		628.198	83.1101		628.198	86.0215		727.032	-3.43361				531.427	1.25454		1380.9	812.531		877.295	55.1645		877.295	83.6319		877.295	44.0416		877.295	31.8128
		627.726	28.9207		628.68	78.9557		628.68	78.7793		628.68	83.1345		628.68	86.0456		727.514	-3.42103				532.391	1.42694		1383.54	811.625		878.971	56.3453		878.971	83.5657		878.971	42.3892		878.971	31.18
		628.208	28.8864		629.162	78.9651		629.162	78.7544		629.162	83.159		629.162	86.0703		727.996	-3.40837				533.355	1.58652		1386.18	810.289		880.644	57.413		880.644	81.0635		880.644	43.1813		880.644	30.5814
		628.69	28.8904		629.644	78.9751		629.644	78.7222		629.644	83.1836		629.644	86.0955		728.478	-3.39566				534.319	1.62236		1388.82	808.77		882.317	56.611		882.317	77.9819		882.317	45.5652		882.317	30.0633
		629.172	28.934		630.127	78.9858		630.127	78.6854		630.127	83.2083		630.127	86.1212		728.961	-3.38292				535.284	1.54142		1391.46	807.426		883.992	56.7272		883.992	76.1621		883.992	46.5564		883.992	29.9763
		629.654	29.013		630.609	78.997		630.609	78.6451		630.609	83.233		630.609	86.1471		729.443	-3.37032				536.248	1.52134		1394.1	806.297		885.664	56.7395		885.664	75.2452		885.664	46.0004		885.664	30.337
		630.136	29.1195		631.091	79.0087		631.091	78.6035		631.091	83.2579		631.091	86.1734		729.925	-3.35779				537.212	1.55491		1396.74	805.543		887.336	57.0588		887.336	75.335		887.336	42.6973		887.336	29.9234
		630.619	29.2429		631.573	79.021		631.573	78.5603		631.573	83.2827		631.573	86.1998		730.407	-3.34531				538.176	1.62694		1399.37	805.395		889.008	57.5131		889.008	75.9697		889.008	40.9077		889.008	30.6512
		631.101	29.3719		632.055	79.0337		632.055	78.5156		632.055	83.3076		632.055	86.2265		730.889	-3.33295				539.141	1.72224		1402.01	805.688		890.681	58.1496		890.681	74.2035		890.681	40.3396		890.681	32.3513
		631.583	29.4966		632.537	79.0469		632.537	78.4701		632.537	83.3322		632.537	86.2534		731.371	-3.32065				540.105	1.8356		1404.64	805.894		892.352	58.5355		892.352	71.769		892.352	40.121		892.352	31.1859
		632.065	29.6087		633.019	79.0605		633.019	78.4244		633.019	83.3566		633.019	86.2804		731.853	-3.30851				541.069	2.05195		1407.28	805.469		894.023	58.5556		894.023	72.3864		894.023	40.23		894.023	29.8591
		632.547	29.7026		633.501	79.0745		633.501	78.3793		633.501	83.3808		633.501	86.3076		732.335	-3.29661				542.033	2.16839		1409.91	804.391		895.695	58.3645		895.695	73.655		895.695	40.473		895.695	31.8168
		633.029	29.7756		633.984	79.0891		633.984	78.3354		633.984	83.405		633.984	86.3348		732.817	-3.28505				542.998	2.55374		1412.54	803.457		897.365	58.2854		897.365	73.7759		897.365	40.9217		897.365	31.4542
		633.511	29.8278		634.466	79.1042		634.466	78.2933		634.466	83.4292		634.466	86.3621		733.3	-3.27396				543.962	3.12432		1415.17	803.395		899.035	56.1269		899.035	73.3496		899.035	41.4412		899.035	31.1953
		633.994	29.8623		634.948	79.1199		634.948	78.253		634.948	83.4533		634.948	86.3895		733.782	-3.26329				544.926	3.98405		1417.8	803.922		900.705	55.2121		900.705	73.2922		900.705	42.2381		900.705	30.59
		634.476	29.8835		635.43	79.1362		635.43	78.216		635.43	83.4775		635.43	86.4168		734.264	-3.25282				545.89	5.69404		1420.43	804.383		902.376	56.4459		902.376	73.889		902.376	42.7769		902.376	30.0002
		634.958	29.8967		635.912	79.1532		635.912	78.1832		635.912	83.5017		635.912	86.444		734.746	-3.24253				546.855	9.39073		1423.06	804.648		904.045	58.1526		904.045	74.8766		904.045	42.3149		904.045	29.6879
		635.44	29.9062		636.394	79.171		636.394	78.1562		636.394	83.5261		636.394	86.471		735.228	-3.23236				547.819	13.6941		1425.69	804.801		905.713	56.5304		905.713	75.5251		905.713	41.167		905.713	29.4063
		635.922	29.9144		636.876	79.1897		636.876	78.138		636.876	83.5508		636.876	86.4977		735.71	-3.22239				548.783	18.8886		1428.32	804.734		907.382	54.9424		907.382	75.4801		907.382	40.369		907.382	29.3939
		636.404	29.9223		637.358	79.2092		637.358	78.1263		637.358	83.5756		637.358	86.5242		736.192	-3.21253				549.747	24.1984		1430.95	804.447		909.049	53.8257		909.049	75.1024		909.049	40.1918		909.049	29.5038
		636.886	29.9292		637.841	79.2293		637.841	78.1202		637.841	83.6004		637.841	86.5506		736.674	-3.20286				550.711	28.1016		1433.57	804.082		910.719	52.8246		910.719	74.7487		910.719	40.3467		910.719	29.5548
		637.368	29.9341		638.323	79.25		638.323	78.1194		638.323	83.6253		638.323	86.5768		737.157	-3.19322				551.676	28.4345		1436.2	803.6		912.386	52.7453		912.386	74.9618		912.386	40.4962		912.386	29.4787
		637.851	29.9369		638.805	79.2713		638.805	78.1229		638.805	83.6501		638.805	86.6029		737.639	-3.18372				552.64	25.1332		1438.82	803.047		914.053	53.3468		914.053	75.0191		914.053	39.087		914.053	29.3673
		638.333	29.9382		639.287	79.293		639.287	78.1315		639.287	83.6747		639.287	86.6289		738.121	-3.17425				553.604	20.6665		1441.44	802.963		915.72	54.016		915.72	75.0644		915.72	40.7416		915.72	29.3654
		638.815	29.9396		639.769	79.3153		639.769	78.1457		639.769	83.6993		639.769	86.6548		738.603	-3.16489				554.568	14.9		1444.07	803.617		917.387	54.981		917.387	75.0656		917.387	42.8033		917.387	28.6327
		639.297	29.943		640.251	79.3379		640.251	78.1662		640.251	83.7236		640.251	86.6806		739.085	-3.15557				555.533	9.12753		1446.69	804.424		919.053	56.1581		919.053	75.0863		919.053	44.3222		919.053	29.0445
		639.779	29.9496		640.733	79.3608		640.733	78.1942		640.733	83.7475		640.733	86.7061		739.567	-3.14635				556.497	5.13666		1449.31	804.957		920.72	56.1706		920.72	75.0365		920.72	46.0796		920.72	29.695
		640.261	29.9596		641.215	79.384		641.215	78.2282		641.215	83.7712		641.215	86.7315		740.049	-3.13701				557.461	3.57238		1451.93	805.281		922.386	55.9434		922.386	75.0629		922.386	43.0899		922.386	28.9003
		640.743	29.9724		641.697	79.4076		641.697	78.2672		641.697	83.7947		641.697	86.7568		740.531	-3.12763				558.425	2.50287		1454.55	805.25		924.051	56.4069		924.051	74.8509		924.051	42.5278		924.051	18.0846
		641.225	29.9871		642.179	79.4317		642.179	78.3107		642.179	83.818		642.179	86.7821		741.013	-3.11804				559.389	2.02306		1457.17	805.133		925.716	54.9299		925.716	74.5145		925.716	43.8499		925.716	26.4538
		641.707	30.0033		642.662	79.4563		642.662	78.3579		642.662	83.8413		642.662	86.8073		741.495	-3.1083				560.354	1.80184		1459.79	805.785		927.38	51.3645		927.38	74.77		927.38	42.5168		927.38	30.3595
		642.19	30.021		643.144	79.4814		643.144	78.4089		643.144	83.8645		643.144	86.8325		741.978	-3.09865				561.318	1.64798		1462.4	806.988		929.045	46.4282		929.045	75.0538		929.045	42.2201		929.045	31.3925
		642.672	30.0406		643.626	79.5069		643.626	78.4634		643.626	83.8876		643.626	86.8577		742.46	-3.08899				562.282	1.53427		1465.02	807.475		930.708	54.8722		930.708	75.6214		930.708	41.8261		930.708	31.3483
		643.154	30.0622		644.108	79.5329		644.108	78.5213		644.108	83.9106		644.108	86.883		742.942	-3.07947				563.246	1.4752		1467.63	806.898		932.372	53.8965		932.372	76.1581		932.372	41.6204		932.372	31.137
		643.636	30.0854		644.59	79.5593		644.59	78.5826		644.59	83.9332		644.59	86.9086		743.424	-3.07006				564.211	1.51961		1470.25	806.045		934.035	52.7313		934.035	76.5461		934.035	41.691		934.035	29.3309
		644.118	30.1086		645.072	79.5862		645.072	78.6465		645.072	83.9558		645.072	86.9343		743.906	-3.06074				565.175	1.56989		1472.86	805.695		935.698	51.4295		935.698	76.5173		935.698	42.0098		935.698	27.037
		644.6	30.1299		645.554	79.6136		645.554	78.7126		645.554	83.9783		645.554	86.96		744.388	-3.05156				566.139	1.56877		1475.48	806.221		937.361	50.015		937.361	76.1729		937.361	42.9101		937.361	30.7866
		645.082	30.1481		646.036	79.6416		646.036	78.7804		646.036	84.001		646.036	86.9857		744.87	-3.04258				567.103	1.51132		1478.09	807.215		939.023	43.6034		939.023	75.7398		939.023	42.76		939.023	31.9117
		645.564	30.1628		646.519	79.6702		646.519	78.8493		646.519	84.0237		646.519	87.0114		745.352	-3.03378				568.068	1.44371		1480.7	807.822		940.685	47.0032		940.685	75.3464		940.685	42.9953		940.685	33.102
		646.047	30.175		647.001	79.6994		647.001	78.9191		647.001	84.0466		647.001	87.0371		745.835	-3.02523				569.032	1.43904		1483.31	808.103		942.347	57.0893		942.347	74.9482		942.347	45.0826		942.347	31.3299
		646.529	30.1862		647.483	79.7293		647.483	78.9897		647.483	84.0697		647.483	87.0628		746.317	-3.01693				569.996	1.48108		1485.92	808.82		944.009	57.995		944.009	75.2132		944.009	46.3297		944.009	28.4265
		647.011	30.1977		647.965	79.7599		647.965	79.0607		647.965	84.0932		647.965	87.0884		746.799	-3.00886				570.96	1.5306		1488.53	809.982		945.67	58.0587		945.67	76.9055		945.67	46.5632		945.67	30.4486
		647.493	30.2098		648.447	79.7914		648.447	79.1323		648.447	84.1175		648.447	87.1139		747.281	-3.00115				571.924	1.57773		1491.14	810.871		947.332	57.1233		947.332	78.7456		947.332	46.0625		947.332	30.6818
		647.975	30.2214		648.929	79.8237		648.929	79.2035		648.929	84.1421		648.929	87.1393		747.763	-2.99382				572.889	1.61156		1493.75	811.092		948.997	55.8083		948.997	76.9768		948.997	44.8428		948.997	30.1493
		648.457	30.2306		649.411	79.8567		649.411	79.2734		649.411	84.1671		649.411	87.1647		748.245	-2.98701				573.853	1.61549		1496.35	811.043		950.663	54.7459		950.663	79.8635		950.663	43.4282		950.663	31.8119
		648.939	30.2357		649.893	79.8904		649.893	79.3419		649.893	84.1924		649.893	87.19		748.727	-2.98099				574.817	1.58265		1498.96	811.604		952.327	54.1979		952.327	82.4067		952.327	42.8204		952.327	30.4276
		649.422	30.2362		650.375	79.9247		650.375	79.4089		650.375	84.2178		650.375	87.2154		749.209	-2.97542				575.781	1.52964		1501.57	813.141		953.99	53.8352		953.99	83.0873		953.99	42.6058		953.99	29.631
		649.904	30.233		650.858	79.9598		650.858	79.4728		650.858	84.2434		650.858	87.2407		749.692	-2.9703				576.746	1.44184		1504.17	814.945		955.653	53.827		955.653	83.1334		955.653	41.3085		955.653	29.4599
		650.386	30.228		651.34	79.9956		651.34	79.5328		651.34	84.2692		651.34	87.266		750.174	-2.96547				577.71	1.35579		1506.77	816.422		957.318	54.1754		957.318	82.8807		957.318	40.2704		957.318	29.9135
		650.868	30.2229		651.822	80.0321		651.822	79.5861		651.822	84.2953		651.822	87.2914		750.656	-2.96092				578.674	1.30852		1509.38	817.922		958.981	54.7933		958.981	76.1519		958.981	39.3687		958.981	30.9379
		651.35	30.219		652.304	80.0694		652.304	79.6285		652.304	84.3218		652.304	87.3168		751.138	-2.95663				579.638	1.31074		1511.98	819.621		960.643	56.7155		960.643	71.6289		960.643	38.6778		960.643	29.8446
		651.832	30.2161		652.786	80.1076		652.786	79.6644		652.786	84.3484		652.786	87.3421		751.62	-2.95258				580.603	1.3364		1514.58	821.395		962.305	59.2798		962.305	78.6181		962.305	38.1969		962.305	28.7987
		652.314	30.2136		653.268	80.1463		653.268	79.6964		653.268	84.3751		653.268	87.3675		752.102	-2.94868				581.567	1.37358		1517.18	823.785		963.968	60.5923		963.968	78.2562		963.968	38.1083		963.968	28.4998
		652.796	30.2107		653.75	80.1857		653.75	79.7253		653.75	84.4019		653.75	87.393		752.584	-2.94487				582.531	1.3953		1519.78	827.215		965.63	58.6913		965.63	77.2196		965.63	39.0344		965.63	28.7143
		653.279	30.2076		654.232	80.2256		654.232	79.7529		654.232	84.4288		654.232	87.4184		753.066	-2.94111				583.495	1.3908		1522.38	831.184		967.291	56.7434		967.291	77.9476		967.291	40.737		967.291	29.3896
		653.761	30.2051		654.715	80.2661		654.715	79.7792		654.715	84.4556		654.715	87.4438		753.548	-2.93761				584.46	1.35912		1524.98	834.98		968.951	56.5161		968.951	82.0324		968.951	41.8384		968.951	30.5081
		654.243	30.2045		655.197	80.3072		655.197	79.8044		655.197	84.4822		655.197	87.4693		754.031	-2.93418				585.424	1.3068		1527.57	838.375		970.612	56.6709		970.612	83.9357		970.612	43.9638		970.612	31.1795
		654.725	30.2069		655.679	80.3489		655.679	79.8295		655.679	84.5087		655.679	87.495		754.513	-2.93092				586.388	1.22761		1530.17	842.359		972.274	57.7294		972.274	83.7114		972.274	44.7268		972.274	31.0951
		655.207	30.2121		656.161	80.3913		656.161	79.8555		656.161	84.5346		656.161	87.5209		754.995	-2.92784				587.352	1.15301		1532.77	848.973		973.933	58.6629		973.933	83.4541		973.933	45.3379		973.933	30.9214
		655.689	30.2189		656.643	80.4342		656.643	79.8824		656.643	84.5603		656.643	87.5468		755.477	-2.92492				588.317	1.11227		1535.36	859.031		975.593	58.4419		975.593	83.3373		975.593	45.7494		975.593	30.4021
		656.171	30.2253		657.125	80.4775		657.125	79.9103		657.125	84.5858		657.125	87.5729		755.959	-2.92226				589.281	1.10508		1537.96	871.457		977.252	57.11		977.252	83.3095		977.252	45.2451		977.252	29.4435
		656.653	30.2301		657.607	80.5212		657.607	79.9393		657.607	84.6112		657.607	87.5989		756.441	-2.91985				590.245	1.11362		1540.55	886.035		978.911	56.2191		978.911	83.439		978.911	42.4665		978.911	29.8106
		657.135	30.2332		658.089	80.565		658.089	79.9691		658.089	84.6364		658.089	87.6247		756.923	-2.91763				591.209	1.11137		1543.14	904.219		980.569	55.1688		980.569	83.375		980.569	44.5273		980.569	29.9891
		657.618	30.236		658.572	80.6091		658.572	80.0011		658.572	84.6616		658.572	87.6505		757.405	-2.91548				592.173	1.0923		1545.74	926.789		982.227	55.4051		982.227	83.8582		982.227	43.9758		982.227	29.8276
		658.1	30.2405		659.054	80.6533		659.054	80.036		659.054	84.6869		659.054	87.6762		757.888	-2.91336				593.138	1.10767		1548.33	954.152		983.887	56.1162		983.887	85.137		983.887	43.4995		983.887	29.8329
		658.582	30.2487		659.536	80.6976		659.536	80.0753		659.536	84.7121		659.536	87.7018		758.37	-2.91123				594.102	1.21269		1550.92	987.559		985.545	56.6335		985.545	85.4949		985.545	43.8251		985.545	29.8906
		659.064	30.2608		660.018	80.7421		660.018	80.1216		660.018	84.7377		660.018	87.7273		758.852	-2.90902				595.066	1.34602		1553.51	1026.61		987.202	57.2201		987.202	83.6033		987.202	44.0118		987.202	30.1858
		659.546	30.2756		660.5	80.7866		660.5	80.1726		660.5	84.7633		660.5	87.7525		759.334	-2.90672				596.03	1.41141		1556.1	1067.94		988.859	57.0465		988.859	80.9499		988.859	44.2694		988.859	32.6712
		660.028	30.2908		660.982	80.8309		660.982	80.2268		660.982	84.7888		660.982	87.7776		759.816	-2.90436				596.995	1.35417		1558.68	1108.19		990.516	56.4303		990.516	80.2883		990.516	44.7433		990.516	32.1875
		660.51	30.3043		661.464	80.875		661.464	80.2836		661.464	84.8142		661.464	87.8024		760.298	-2.90175				597.959	1.27163		1561.27	1145.04		992.172	56.1803		992.172	77.7471		992.172	45.2664		992.172	31.7791
		660.992	30.3146		661.946	80.9188		661.946	80.3416		661.946	84.8394		661.946	87.827		760.78	-2.89889				598.923	1.17903		1563.86	1174.29		993.828	57.024		993.828	80.9563		993.828	45.8701		993.828	30.3783
		661.475	30.3219		662.428	80.9621		662.428	80.4016		662.428	84.8645		662.428	87.8513		761.262	-2.89585				599.887	1.10289		1566.44	1189.44		995.484	57.8447		995.484	80.6357		995.484	46.343		995.484	28.9618
		661.957	30.327		662.91	81.0049		662.91	80.4637		662.91	84.8892		662.91	87.8752		761.744	-2.89259				600.851	1.07979		1569.03	1186.13		997.139	58.217		997.139	80.826		997.139	46.7204		997.139	30.7408
		662.439	30.3308		663.393	81.0467		663.393	80.5284		663.393	84.9135		663.393	87.8985		762.227	-2.88912				601.816	1.12357		1571.61	1165.16		998.794	58.6302		998.794	79.6894		998.794	46.1633		998.794	31.9274
		662.921	30.3333		663.875	81.0873		663.875	80.5967		663.875	84.9373		663.875	87.9209		762.709	-2.8853				602.78	1.18537		1574.2	1131.78		1000.45	59.111		1000.45	79.2882		1000.45	45.5538		1000.45	31.4086
		663.403	30.3338		664.357	81.127		664.357	80.6667		664.357	84.9606		664.357	87.9428		763.191	-2.88123				603.744	1.16604		1576.78	1092.95		1002.1	59.5828		1002.1	79.804		1002.1	45.0827		1002.1	30.7944
		663.885	30.3313		664.839	81.1659		664.839	80.7369		664.839	84.9835		664.839	87.9643		763.673	-2.8768				604.708	1.10092		1579.36	1053.86		1003.76	59.9649		1003.76	80.8682		1003.76	44.8298		1003.76	30.5131
		664.367	30.3256		665.321	81.2041		665.321	80.8069		665.321	85.0062		665.321	87.9856		764.155	-2.87207				605.673	1.02167		1581.94	1016.85		1005.41	60.3508		1005.41	81.7688		1005.41	44.0789		1005.41	30.7349
		664.85	30.3175		665.803	81.2417		665.803	80.876		665.803	85.0287		665.803	88.0066		764.637	-2.86696				606.637	0.9429		1584.52	983.336		1007.07	59.4516		1007.07	82.0688		1007.07	43.2328		1007.07	30.8851
		665.332	30.3093		666.285	81.2785		666.285	80.943		666.285	85.0508		666.285	88.0276		765.119	-2.86146				607.601	0.87995		1587.1	954.598		1008.72	58.1128		1008.72	81.9026		1008.72	43.0393		1008.72	30.47
		665.814	30.3038		666.768	81.3147		666.768	81.0071		666.768	85.0727		666.768	88.0485		765.601	-2.85548				608.565	0.87314		1589.68	930.793		1010.37	56.6455		1010.37	82.1517		1010.37	44.7855		1010.37	30.493
		666.296	30.3042		667.25	81.3502		667.25	81.0663		667.25	85.0944		667.25	88.0696		766.083	-2.84896				609.53	0.96882		1592.26	911.582		1012.02	55.2451		1012.02	82.3131		1012.02	46.0807		1012.02	29.7673
		666.778	30.3129		667.732	81.3849		667.732	81.1172		667.732	85.116		667.732	88.0909		766.566	-2.84193				610.494	1.03879		1594.84	897.242		1013.68	55.0409		1013.68	82.3425		1013.68	46.0126		1013.68	28.6683
		667.26	30.329		668.214	81.419		668.214	81.1626		668.214	85.1373		668.214	88.1125		767.048	-2.83434				611.458	1.07475		1597.41	887.465		1015.33	55.5263		1015.33	82.3014		1015.33	47.343		1015.33	28.3551
		667.742	30.3464		668.696	81.4524		668.696	81.2042		668.696	85.1584		668.696	88.134		767.53	-2.82621				612.422	1.08245		1599.99	880.137		1016.98	56.6804		1016.98	82.2576		1016.98	46.4257		1016.98	29.4398
		668.224	30.3548		669.178	81.4851		669.178	81.2421		669.178	85.1792		669.178	88.1556		768.012	-2.81769				613.386	1.06022		1602.56	872.852		1018.63	57.3329		1018.63	82.1941		1018.63	45.7246		1018.63	30.6034
		668.707	30.348		669.66	81.5171		669.66	81.2776		669.66	85.1997		669.66	88.1771		768.494	-2.80851				614.351	0.97304		1605.14	864.93		1020.28	58.0166		1020.28	82.3082		1020.28	45.5716		1020.28	31.7834
		669.189	30.3283		670.142	81.5484		670.142	81.3101		670.142	85.2201		670.142	88.1985		768.976	-2.79856				615.315	0.92899		1607.71	857.164		1021.93	57.74		1021.93	83.8345		1021.93	45.5595		1021.93	32.5218
		669.671	30.3042		670.624	81.5791		670.624	81.3395		670.624	85.2401		670.624	88.2198		769.458	-2.78777				616.279	0.98135		1610.28	850.184		1023.58	56.8522		1023.58	86.2846		1023.58	45.3656		1023.58	32.8859
		670.153	30.2829		671.106	81.6089		671.106	81.366		671.106	85.2597		671.106	88.2411		769.94	-2.77621				617.244	1.05292		1612.85	843.883		1025.23	56.5064		1025.23	86.0281		1025.23	45.0526		1025.23	31.1069
		670.635	30.2673		671.589	81.6381		671.589	81.3897		671.589	85.2791		671.589	88.2622		770.423	-2.76361				618.208	1.08741		1615.43	838.223		1026.88	56.2878		1026.88	84.585		1026.88	46.1971		1026.88	30.7684
		671.117	30.2569		672.071	81.6666		672.071	81.4108		672.071	85.2981		672.071	88.2832		770.905	-2.74982				619.172	1.06833		1618	833.152		1028.53	60.2508		1028.53	82.8678		1028.53	47.3891		1028.53	30.2073
		671.599	30.2504		672.553	81.6944		672.553	81.4294		672.553	85.3169		672.553	88.3042		771.387	-2.7345				620.136	1.03918		1620.57	827.984		1030.18	61.327		1030.18	86.694		1030.18	48.0774		1030.18	29.8529
		672.081	30.2462		673.035	81.7215		673.035	81.4455		673.035	85.3354		673.035	88.3251		771.869	-2.71708				621.1	1.04709		1623.13	822.594		1031.83	60.3988		1031.83	89.9513		1031.83	48.7582		1031.83	29.81
		672.563	30.2433		673.517	81.748		673.517	81.4594		673.517	85.3536		673.517	88.3457		772.351	-2.69816				622.065	1.07224		1625.7	818.15		1033.48	59.771		1033.48	88.7737		1033.48	48.9318		1033.48	30.0184
		673.046	30.2414		673.999	81.7737		673.999	81.4711		673.999	85.3716		673.999	88.3663		772.833	-2.67812				623.029	1.09941		1628.27	815.25		1035.13	59.8929		1035.13	88.7476		1035.13	48.6171		1035.13	30.4932
		673.528	30.2407		674.481	81.7988		674.481	81.4808		674.481	85.3894		674.481	88.3867		773.315	-2.65706				623.993	1.12219		1630.84	812.975		1036.78	60.9034		1036.78	89.0961		1036.78	47.5882		1036.78	31.0449
		674.01	30.2411		674.963	81.8232		674.963	81.4885		674.963	85.4071		674.963	88.407		773.797	-2.63522				624.957	1.14133		1633.4	810.594		1038.42	61.9956		1038.42	88.7343		1038.42	47.055		1038.42	31.4684
		674.492	30.2421		675.446	81.8468		675.446	81.4944		675.446	85.4246		675.446	88.4273		774.279	-2.61257				625.922	1.16257		1635.97	808.682		1040.07	63.594		1040.07	87.1958		1040.07	46.778		1040.07	31.6385
		674.974	30.2422		675.928	81.8698		675.928	81.4986		675.928	85.4419		675.928	88.4474		774.762	-2.58921				626.886	1.18298		1638.53	807.941		1041.72	65.608		1041.72	88.2374		1041.72	46.1394		1041.72	31.1817
		675.456	30.2394		676.41	81.8921		676.41	81.5012		676.41	85.459		676.41	88.4673		775.244	-2.5653				627.85	1.21268		1641.09	807.869		1043.36	66.681		1043.36	90.374		1043.36	49.7213		1043.36	31.0891
		675.938	30.232		676.892	81.9138		676.892	81.5024		676.892	85.4759		676.892	88.4869		775.726	-2.54103				628.814	1.28031		1643.66	807.324		1045.01	67.5136		1045.01	91.5373		1045.01	49.6548		1045.01	30.8676
		676.42	30.219		677.374	81.9348		677.374	81.5024		677.374	85.4925		677.374	88.5063		776.208	-2.51627				629.779	1.35252		1646.22	806.059		1046.66	66.316		1046.66	92.2364		1046.66	48.4267		1046.66	31.6714
		676.903	30.2002		677.856	81.9552		677.856	81.5011		677.856	85.509		677.856	88.5254		776.69	-2.49108				630.743	1.38319		1648.78	804.887		1048.3	65.767		1048.3	92.9972		1048.3	48.4589		1048.3	32.9499
		677.385	30.1754		678.338	81.9749		678.338	81.4989		678.338	85.5253		678.338	88.5442		777.172	-2.46547				631.707	1.36304		1651.34	804.348		1049.95	65.1737		1049.95	92.5305		1049.95	49.3158		1049.95	32.7322
		677.867	30.1442		678.82	81.994		678.82	81.4957		678.82	85.5414		678.82	88.5628		777.654	-2.43946				632.671	1.33268		1653.9	804.02		1051.59	65.0783		1051.59	92.2019		1051.59	50.2803		1051.59	32.2565
		678.349	30.105		679.303	82.0125		679.303	81.4918		679.303	85.5575		679.303	88.5813		778.136	-2.41311				633.635	1.26215		1656.46	803.352		1053.24	65.1806		1053.24	92.3473		1053.24	51.1143		1053.24	31.9833
		678.831	30.056		679.785	82.0305		679.785	81.4871		679.785	85.5734		679.785	88.5996		778.619	-2.38653				634.6	1.18823		1659.02	802.289		1054.88	65.2363		1054.88	93.1214		1054.88	51.8254		1054.88	32.2442
		679.313	29.9959		680.267	82.0477		680.267	81.482		680.267	85.5891		680.267	88.6174		779.101	-2.35979				635.564	1.15209		1661.57	801.012		1056.52	65.4138		1056.52	94.2897		1056.52	52.922		1056.52	32.988
		679.795	29.925		680.749	82.0644		680.749	81.4765		680.749	85.6045		680.749	88.6347		779.583	-2.3331				636.528	1.16774		1664.13	799.988		1058.17	65.4437		1058.17	95.5048		1058.17	53.233		1058.17	33.6841
		680.278	29.8458		681.231	82.0804		681.231	81.4709		681.231	85.6195		681.231	88.6513		780.065	-2.30632				637.492	1.19883		1666.68	799.773		1059.81	65.8584		1059.81	97.4382		1059.81	52.6925		1059.81	33.5668
		680.76	29.7618		681.713	82.0958		681.713	81.4651		681.713	85.6342		681.713	88.6671		780.547	-2.2795				638.457	1.17069		1669.24	800.023		1061.45	67.0925		1061.45	96.3629		1061.45	53.9284		1061.45	33.4109
		681.242	29.6757		682.195	82.1106		682.195	81.4594		682.195	85.6486		682.195	88.6822		781.029	-2.25256				639.421	1.12986		1671.79	799.789		1063.1	63.9283		1063.1	92.1722		1063.1	54.2975		1063.1	33.9955
		681.724	29.587		682.677	82.1245		682.677	81.4537		682.677	85.6624		682.677	88.6962		781.511	-2.22552				640.385	1.138		1674.35	799.051		1064.74	66.0781		1064.74	90.114		1064.74	54.1465		1064.74	34.6681
		682.206	29.4921		683.159	82.1376		683.159	81.4479		683.159	85.6755		683.159	88.709		781.993	-2.19838				641.349	1.19575		1676.9	798.664		1066.38	68.8298		1066.38	90.3732		1066.38	53.8755		1066.38	34.423
		682.688	29.3859		683.641	82.15		683.641	81.4425		683.641	85.6882		683.641	88.7207		782.476	-2.17124				642.313	1.259		1679.45	798.734		1068.02	71.3358		1068.02	91.2384		1068.02	53.5383		1068.02	35.0709
		683.17	29.2649		684.124	82.1618		684.124	81.4378		684.124	85.7003		684.124	88.7313		782.958	-2.14394				643.278	1.25674		1682	798.547		1069.66	72.3337		1069.66	96.0375		1069.66	53.5622		1069.66	36.578
		683.652	29.1311		684.606	82.1731		684.606	81.4339		684.606	85.7121		684.606	88.741		783.44	-2.11656				644.242	1.18002		1684.55	798.105		1071.31	72.7565		1071.31	99.4599		1071.31	53.8683		1071.31	37.7901
		684.135	28.9942		685.088	82.1839		685.088	81.4307		685.088	85.7235		685.088	88.7497		783.922	-2.08912				645.206	1.11727		1687.1	798.039		1072.95	73.2139		1072.95	100.124		1072.95	54.4833		1072.95	38.6565
		684.617	28.8703		685.57	82.1942		685.57	81.4289		685.57	85.7345		685.57	88.7573		784.404	-2.06172				646.17	1.04032		1689.65	798.348		1074.59	73.7492		1074.59	100.928		1074.59	55.3484		1074.59	39.1845
		685.099	28.7784		686.052	82.2041		686.052	81.429		686.052	85.7451		686.052	88.7638		784.886	-2.03443				647.135	0.97404		1692.2	798.57		1076.23	74.3194		1076.23	100.823		1076.23	56.1462		1076.23	39.3578
		685.581	28.7348		686.534	82.2137		686.534	81.4321		686.534	85.7552		686.534	88.769		785.368	-2.00719				648.099	0.96888		1694.75	798.434		1077.87	75.1267		1077.87	99.5403		1077.87	56.5195		1077.87	38.5289
		686.063	28.7481		687.016	82.2228		687.016	81.4403		687.016	85.765		687.016	88.7727		785.85	-1.98011				649.063	1.06614		1697.29	797.898		1079.51	75.8327		1079.51	98.4496		1079.51	56.2955		1079.51	37.9497
		686.545	28.8172		687.499	82.2317		687.499	81.4514		687.499	85.7744		687.499	88.7751		786.332	-1.9532				650.027	1.12922		1699.84	797.195		1081.15	75.6306		1081.15	102.552		1081.15	54.6129		1081.15	37.3292
		687.027	28.9314		687.981	82.2404		687.981	81.4641		687.981	85.7834		687.981	88.7764		786.814	-1.92664				650.992	1.08603		1702.38	796.734		1082.78	74.8777		1082.78	103.153		1082.78	56.3141		1082.78	36.715
		687.509	29.0738		688.463	82.2487		688.463	81.4779		688.463	85.7921		688.463	88.7767		787.297	-1.90045				651.956	1.02308		1704.93	796.781		1084.42	73.9618		1084.42	104.672		1084.42	57.6318		1084.42	36.245
		687.991	29.2249		688.945	82.2569		688.945	81.4922		688.945	85.8003		688.945	88.7762		787.779	-1.87453				652.92	0.9606		1707.47	797.16		1086.06	72.9811		1086.06	102.456		1086.06	58.7258		1086.06	35.9778
		688.474	29.368		689.427	82.2649		689.427	81.5064		689.427	85.8083		689.427	88.7747		788.261	-1.84894				653.884	0.90613		1710.01	797.48		1087.7	71.9473		1087.7	100.347		1087.7	58.3362		1087.7	35.8132
		688.956	29.4922		689.909	82.2729		689.909	81.5205		689.909	85.8159		689.909	88.7723		788.743	-1.82356				654.849	0.8724		1712.56	797.697		1089.34	71.1821		1089.34	98.3297		1089.34	57.0805		1089.34	35.5327
		689.438	29.5938		690.391	82.2809		690.391	81.5331		690.391	85.8232		690.391	88.769		789.225	-1.79847				655.813	0.905		1715.1	797.805		1090.97	70.5245		1090.97	96.6		1090.97	56.547		1090.97	35.3628
		689.92	29.6751		690.873	82.2891		690.873	81.5427		690.873	85.8302		690.873	88.7648		789.707	-1.7736				656.777	0.9699		1717.64	797.525		1092.61	70.1239		1092.61	96.5921		1092.61	55.8889		1092.61	35.3485
		690.402	29.7416		691.355	82.2973		691.355	81.5505		691.355	85.8369		691.355	88.7599		790.189	-1.74898				657.741	1.02018		1720.18	796.953		1094.25	69.9564		1094.25	96.7075		1094.25	55.8486		1094.25	33.8093
		690.884	29.7986		691.837	82.3055		691.837	81.5575		691.837	85.8433		691.837	88.7542		790.671	-1.7246				658.706	1.05296		1722.72	796.525		1095.88	71.0296		1095.88	96.7432		1095.88	55.9132		1095.88	34.2541
		691.366	29.85		692.32	82.3137		692.32	81.5638		692.32	85.8493		692.32	88.7481		791.154	-1.70042				659.67	1.07837		1725.25	796.297		1097.52	71.1239		1097.52	96.8958		1097.52	56.2095		1097.52	39.1598
		691.848	29.8974		692.802	82.322		692.802	81.5702		692.802	85.8551		692.802	88.7413		791.636	-1.67652				660.634	1.1076		1727.79	796.002		1099.15	71.3793		1099.15	96.9735		1099.15	55.8623		1099.15	39.5411
		692.331	29.9412		693.284	82.3302		693.284	81.5762		693.284	85.8606		693.284	88.7342		792.118	-1.65288				661.598	1.13348		1730.33	795.546		1100.79	71.8437		1100.79	97.1745		1100.79	55.5139		1100.79	38.5117
		692.813	29.9813		693.766	82.3384		693.766	81.5815		693.766	85.8656		693.766	88.7267		792.6	-1.62957				662.562	1.11683		1732.86	795.064		1102.43	71.5561		1102.43	97.2383		1102.43	55.2272		1102.43	36.3083
		693.295	30.0178		694.248	82.3469		694.248	81.5861		694.248	85.8701		694.248	88.719		793.082	-1.60656				663.527	1.05168		1735.4	794.711		1104.06	70.7522		1104.06	97.4802		1104.06	55.0636		1104.06	33.5066
		693.777	30.0511		694.73	82.3555		694.73	81.5893		694.73	85.8739		694.73	88.7114		793.564	-1.58401				664.491	0.99435		1737.93	794.568		1105.69	70.0413		1105.69	99.3021		1105.69	55.0027		1105.69	32.4937
		694.259	30.0812		695.212	82.3643		695.212	81.5919		695.212	85.8771		695.212	88.7036		794.046	-1.56182				665.455	0.98626		1740.47	794.655		1107.33	69.6893		1107.33	100.325		1107.33	54.8441		1107.33	37.1164
		694.741	30.1076		695.694	82.3731		695.694	81.5946		695.694	85.8802		695.694	88.6957		794.528	-1.54004				666.419	1.02867		1743	794.939		1108.96	70.0751		1108.96	102.746		1108.96	54.7679		1108.96	37.3129
		695.223	30.1296		696.177	82.3819		696.177	81.5976		696.177	85.883		696.177	88.6876		795.01	-1.51887				667.384	1.05568		1745.53	795.292		1110.6	70.4337		1110.6	104.218		1110.6	54.8486		1110.6	36.047
		695.705	30.1461		696.659	82.3906		696.659	81.6009		696.659	85.8859		696.659	88.6795		795.493	-1.49822				668.348	1.01533		1748.06	795.449		1112.23	70.4141		1112.23	103.847		1112.23	51.983		1112.23	32.0447
		696.188	30.157		697.141	82.3993		697.141	81.6052		697.141	85.8888		697.141	88.6712		795.975	-1.47794				669.312	0.96514		1750.59	795.23		1113.86	70.5422		1113.86	102.066		1113.86	52.0579		1113.86	31.8708
		696.67	30.1632		697.623	82.4079		697.623	81.6111		697.623	85.8918		697.623	88.663		796.457	-1.45811				670.276	0.92804		1753.12	794.787		1115.49	70.3834		1115.49	102.96		1115.49	51.2478		1115.49	32.3091
		697.152	30.1662		698.105	82.4165		698.105	81.6196		698.105	85.8952		698.105	88.6548		796.939	-1.43866				671.24	0.91246		1755.65	794.389		1117.13	72.8896		1117.13	103.613		1117.13	55.4459		1117.13	34.7886
		697.634	30.168		698.587	82.425		698.587	81.6331		698.587	85.8991		698.587	88.6467		797.421	-1.41946				672.205	0.92108		1758.18	794.104		1118.76	72.42		1118.76	105.299		1118.76	56.4338		1118.76	35.2318
		698.116	30.1697		699.069	82.4333		699.069	81.6492		699.069	85.9033		699.069	88.6388		797.903	-1.40069				673.169	0.9614		1760.71	793.885		1120.39	71.6576		1120.39	106.436		1120.39	57.1144		1120.39	35.484
		698.598	30.1719		699.551	82.4416		699.551	81.6667		699.551	85.9079		699.551	88.6309		798.385	-1.38225				674.133	0.98383		1763.23	793.789		1122.02	73.6004		1122.02	107.046		1122.02	58.0271		1122.02	36.2809
		699.08	30.1742		700.034	82.4496		700.034	81.6851		700.034	85.9128		700.034	88.6231		798.867	-1.36425				675.097	0.91777		1765.76	793.902		1123.65	76.5666		1123.65	107.293		1123.65	58.9983		1123.65	36.6039
		699.562	30.1762		700.516	82.4575		700.516	81.7036		700.516	85.918		700.516	88.6154		799.35	-1.34657				676.062	0.81132		1768.29	794.125		1125.28	76.2521		1125.28	106.716		1125.28	59.3742		1125.28	37.1164
		700.045	30.1781		700.998	82.4651		700.998	81.722		700.998	85.9234		700.998	88.6078		799.832	-1.3292				677.026	0.74586		1770.81	794.211		1126.91	75.7229		1126.91	105.686		1126.91	59.6448		1126.91	37.5014
		700.527	30.1806		701.48	82.4726		701.48	81.7401		701.48	85.9293		701.48	88.6003		800.314	-1.31218				677.99	0.77871		1773.33	794.082		1128.54	74.9114		1128.54	104.635		1128.54	60.5011		1128.54	36.9244
		701.009	30.1848		701.962	82.4799		701.962	81.7569		701.962	85.9357		701.962	88.5932		800.796	-1.29543				678.954	0.90547		1775.86	794.01		1130.17	74.549		1130.17	103.724		1130.17	61.1649		1130.17	37.0072
		701.491	30.1916		702.444	82.4873		702.444	81.7712		702.444	85.943		702.444	88.5864		801.278	-1.27894				679.919	1.08607		1778.38	794.227		1131.8	74.6505		1131.8	104.109		1131.8	59.7185		1131.8	37.6066
		701.973	30.2015		702.926	82.4945		702.926	81.784		702.926	85.9508		702.926	88.5799		801.76	-1.26263				680.883	1.31974		1780.9	794.381		1133.43	74.9137		1133.43	104.68		1133.43	58.4059		1133.43	37.9796
		702.455	30.2137		703.408	82.5013		703.408	81.7957		703.408	85.959		703.408	88.5735		802.242	-1.24641				681.847	1.54488		1783.42	794.004		1135.06	75.4007		1135.06	105.306		1135.06	58.6293		1135.06	38.4731
		702.937	30.2272		703.89	82.5077		703.89	81.8065		703.89	85.9675		703.89	88.5672		802.724	-1.22996				682.811	1.75697		1785.94	793.422		1136.69	76.2534		1136.69	105.787		1136.69	59.7315		1136.69	38.8188
		703.419	30.2408		704.373	82.5136		704.373	81.8168		704.373	85.9761		704.373	88.561		803.207	-1.21359				683.776	1.95468		1788.46	793.309		1138.32	77.04		1138.32	107.009		1138.32	60.6069		1138.32	38.9812
		703.902	30.2538		704.855	82.5188		704.855	81.8262		704.855	85.9849		704.855	88.5547		803.689	-1.19742				684.74	2.13371		1790.98	793.664		1139.94	77.5719		1139.94	108.264		1139.94	60.7886		1139.94	38.3087
		704.384	30.2663		705.337	82.5234		705.337	81.8345		705.337	85.9938		705.337	88.5484		804.171	-1.18162				685.704	2.35462		1793.5	794.008		1141.57	77.0693		1141.57	109.171		1141.57	59.9984		1141.57	37.2346
		704.866	30.2787		705.819	82.5271		705.819	81.8416		705.819	86.0026		705.819	88.542		804.653	-1.16626				686.668	2.47846		1796.01	794.109		1143.2	76.6113		1143.2	110.099		1143.2	60.66		1143.2	36.9706
		705.348	30.2914		706.301	82.5299		706.301	81.8467		706.301	86.0111		706.301	88.5349		805.135	-1.1514				687.633	2.43231		1798.53	794.09		1144.83	76.4821		1144.83	105.665		1144.83	62.3595		1144.83	36.9639
		705.83	30.304		706.783	82.5317		706.783	81.8507		706.783	86.0195		706.783	88.5277		805.617	-1.13694				688.597	2.28098		1801.05	794.121		1146.45	76.6999		1146.45	109.936		1146.45	61.4386		1146.45	37.1242
		706.312	30.3153		707.265	82.5327		707.265	81.8539		707.265	86.0279		707.265	88.5205		806.099	-1.12293				689.561	2.07034		1803.56	794.258		1148.08	77.2053		1148.08	112.755		1148.08	60.5513		1148.08	37.4234
		706.794	30.3237		707.747	82.5327		707.747	81.8563		707.747	86.0363		707.747	88.5133		806.581	-1.10936				690.525	1.81488		1806.07	794.457		1149.7	77.9691		1149.7	115.425		1149.7	60.1073		1149.7	37.8372
		707.276	30.3278		708.23	82.532		708.23	81.8578		708.23	86.0448		708.23	88.5063		807.063	-1.09645				691.489	1.55931		1808.59	794.586		1151.33	79.0108		1151.33	115.894		1151.33	60.3361		1151.33	38.3758
		707.759	30.3272		708.712	82.5303		708.712	81.8591		708.712	86.0534		708.712	88.4995		807.545	-1.08421				692.454	1.40948		1811.1	794.598		1152.95	79.7539		1152.95	116.004		1152.95	61.2913		1152.95	38.5209
		708.241	30.3224		709.194	82.5276		709.194	81.8606		709.194	86.0621		709.194	88.4929		808.028	-1.07268				693.418	1.33512		1813.61	794.672		1154.58	80.5509		1154.58	116.113		1154.58	63.0243		1154.58	38.8849
		708.723	30.3145		709.676	82.5236		709.676	81.8633		709.676	86.0709		709.676	88.4865		808.51	-1.06186				694.382	1.27859		1816.12	794.832		1156.2	79.693		1156.2	116.422		1156.2	65.0963		1156.2	39.5488
		709.205	30.3048		710.158	82.5181		710.158	81.8696		710.158	86.0798		710.158	88.4805		808.992	-1.05194				695.346	1.20734		1818.63	794.84		1157.83	77.9304		1157.83	117.022		1157.83	64.5911		1157.83	40.2351
		709.687	30.2937		710.64	82.5114		710.64	81.8768		710.64	86.0888		710.64	88.4748		809.474	-1.0431				696.311	1.12104		1821.14	794.613		1159.45	81.0417		1159.45	117.888		1159.45	64.2579		1159.45	41.1117
		710.169	30.2807		711.122	82.5037		711.122	81.8834		711.122	86.0979		711.122	88.4696		809.956	-1.03559				697.275	1.05188		1823.65	794.298		1161.08	81.3924		1161.08	118.557		1161.08	64.1327		1161.08	41.0123
		710.651	30.2649		711.604	82.495		711.604	81.8891		711.604	86.1071		711.604	88.4647		810.438	-1.02995				698.239	1.03264		1826.16	794.132		1162.7	80.3766		1162.7	118.798		1162.7	62.1678		1162.7	40.892
		711.133	30.2455		712.086	82.4858		712.086	81.8932		712.086	86.1165		712.086	88.4603		810.92	-1.0257				699.203	1.00385		1828.67	794.231		1164.32	81.277		1164.32	118.472		1164.32	62.2427		1164.32	40.7798
		711.615	30.2224		712.568	82.4757		712.568	81.8948		712.568	86.126		712.568	88.4565		811.403	-1.02242				700.168	0.94548		1831.17	794.401		1165.94	82.2808		1165.94	117.253		1165.94	62.1586		1165.94	40.9216
		712.098	30.1968		713.051	82.4649		713.051	81.8933		713.051	86.1357		713.051	88.4531		811.885	-1.02003				701.132	0.88492		1833.68	794.497		1167.57	83.4149		1167.57	114.551		1167.57	64.6544		1167.57	41.0546
		712.58	30.1703		713.533	82.4532		713.533	81.8869		713.533	86.1454		713.533	88.4501		812.367	-1.01833				702.096	0.8485		1836.18	794.738		1169.19	84.7867		1169.19	114.63		1169.19	63.8951		1169.19	41.3943
		713.062	30.1444		714.015	82.4406		714.015	81.8725		714.015	86.1552		714.015	88.4475		812.849	-1.01731				703.06	0.83484		1838.69	795.322		1170.81	84.7111		1170.81	117.742		1170.81	62.6665		1170.81	37.0151
		713.544	30.12		714.497	82.4273		714.497	81.8531		714.497	86.1651		714.497	88.4455		813.331	-1.01695				704.024	0.8456		1841.19	796.018		1172.43	84.5792		1172.43	116.82		1172.43	62.0988		1172.43	38.7068
		714.026	30.097		714.979	82.4135		714.979	81.8302		714.979	86.1752		714.979	88.4442		813.813	-1.01707				704.989	0.94601		1843.69	796.449		1174.05	83.6367		1174.05	116.455		1174.05	62.0386		1174.05	40.8092
		714.508	30.0748		715.461	82.3996		715.461	81.8045		715.461	86.1856		715.461	88.4437		814.295	-1.01755				705.953	1.05809		1846.2	796.668		1175.68	83.6347		1175.68	116.549		1175.68	62.1894		1175.68	42.9201
		714.99	30.0524		715.943	82.3855		715.943	81.7772		715.943	86.1963		715.943	88.4443		814.777	-1.01844				706.917	1.0998		1848.7	797.062		1177.3	84.2253		1177.3	119.154		1177.3	63.1701		1177.3	43.2822
		715.472	30.0292		716.426	82.3714		716.426	81.7481		716.426	86.2074		716.426	88.446		815.259	-1.01972				707.881	1.06473		1851.2	797.52		1178.92	85.5168		1178.92	119.96		1178.92	64.4424		1178.92	42.9012
		715.955	30.0053		716.908	82.3575		716.908	81.7172		716.908	86.2187		716.908	88.4488		815.741	-1.02135				708.846	1.02639		1853.7	797.457		1180.54	87.7207		1180.54	120.549		1180.54	65.9866		1180.54	42.4732
		716.437	29.9806		717.39	82.3437		717.39	81.6848		717.39	86.2304		717.39	88.453		816.224	-1.02337				709.81	1.08553		1856.2	796.934		1182.15	89.2245		1182.15	119.926		1182.15	66.7491		1182.15	42.4897
		716.919	29.9546		717.872	82.3303		717.872	81.6512		717.872	86.2422		717.872	88.4589		816.706	-1.02566				710.774	1.19798		1858.69	796.527		1183.77	90.8668		1183.77	120.358		1183.77	65.5683		1183.77	41.4847
		717.401	29.9254		718.354	82.3173		718.354	81.6168		718.354	86.2545		718.354	88.4663		817.188	-1.02812				711.738	1.27086		1861.19	796.355		1185.39	90.386		1185.39	119.622		1185.39	65.5305		1185.39	43.237
		717.883	29.8891		718.836	82.3049		718.836	81.5819		718.836	86.2673		718.836	88.4752		817.67	-1.0307				712.703	1.31273		1863.69	796.305		1187.01	89.8453		1187.01	119.084		1187.01	65.7904		1187.01	43.7774
		718.365	29.8408		719.318	82.2932		719.318	81.5467		719.318	86.2806		719.318	88.4856		818.152	-1.03323				713.667	1.36741		1866.18	796.387		1188.63	89.545		1188.63	118.763		1188.63	66.4016		1188.63	42.1236
		718.847	29.775		719.8	82.2823		719.8	81.511		719.8	86.2947		719.8	88.4973		818.634	-1.03579				714.631	1.4733		1868.68	796.512		1190.25	89.9452		1190.25	119.054		1190.25	67.2082		1190.25	39.756
		719.33	29.688		720.282	82.2723		720.282	81.4759		720.282	86.3096		720.282	88.5106		819.116	-1.03841				715.595	1.62412		1871.17	796.633		1191.87	89.5901		1191.87	119.65		1191.87	66.4869		1191.87	37.4192
		719.812	29.579		720.764	82.2634		720.764	81.4419		720.764	86.3253		720.764	88.5256		819.598	-1.04113				716.559	1.95599		1873.67	796.832		1193.48	88.6006		1193.48	117.783		1193.48	64.6212		1193.48	36.5758
		720.294	29.4524		721.247	82.2557		721.247	81.4104		721.247	86.3422		721.247	88.5425		820.081	-1.04396				717.524	2.08319		1876.16	797.172		1195.1	88.3525		1195.1	120.554		1195.1	64.3832		1195.1	37.1625
		720.776	29.3172		721.729	82.2495		721.729	81.3836		721.729	86.3604		721.729	88.5615		820.563	-1.04686				718.488	2.75237		1878.65	797.73		1196.72	88.257		1196.72	121.079		1196.72	64.9199		1196.72	40.1471
		721.258	29.1865		722.211	82.2447		722.211	81.3594		722.211	86.3798		722.211	88.5824		821.045	-1.0498				719.452	4.35346		1881.14	798.336		1198.33	88.683		1198.33	121.707		1198.33	65.5705		1198.33	40.8555
		721.74	29.075		722.693	82.2415		722.693	81.3364		722.693	86.4002		722.693	88.6049		821.527	-1.0528				720.416	6.76449		1883.64	798.422		1199.95	89.425		1199.95	121.946		1199.95	66.0034		1199.95	41.6113
		722.222	28.9964		723.175	82.2398		723.175	81.3141		723.175	86.4217		723.175	88.629		822.009	-1.05596				721.381	9.50608		1886.13	797.744		1201.56	89.8434		1201.56	121.063		1201.56	66.4656		1201.56	41.806
		722.704	28.9602		723.657	82.2397		723.657	81.2917		723.657	86.444		723.657	88.6546		822.491	-1.05915				722.345	13.4148		1888.61	796.82		1203.18	88.6252		1203.18	120.701		1203.18	67.1213		1203.18	41.3888
		723.187	28.9698		724.139	82.2414		724.139	81.2691		724.139	86.4674		724.139	88.6817		822.973	-1.06233				723.309	16.1896		1891.1	796.451		1204.8	87.9174		1204.8	120.836		1204.8	67.3998		1204.8	42.0545
		723.669	29.0208		724.621	82.245		724.621	81.2462		724.621	86.4918		724.621	88.7102		823.455	-1.06537				724.273	16.9998		1893.59	796.973		1206.41	89.7757		1206.41	122.168		1206.41	67.5234		1206.41	42.4576
		724.151	29.1019		725.104	82.2508		725.104	81.2225		725.104	86.5172		725.104	88.7403		823.938	-1.06835				725.238	16.2721		1896.08	797.732		1208.02	91.3227		1208.02	123.409		1208.02	67.2552		1208.02	42.3032
		724.633	29.1964		725.586	82.2592		725.586	81.1972		725.586	86.5439		725.586	88.7718		824.42	-1.07127				726.202	14.2702		1898.56	797.672		1209.64	91.0997		1209.64	123.261		1209.64	65.7325		1209.64	41.9765
		725.115	29.2863		726.068	82.2698		726.068	81.1707		726.068	86.5717		726.068	88.8048		824.902	-1.07402				727.166	11.1327		1901.05	796.666		1211.25	91.1533		1211.25	122.626		1211.25	66.1324		1211.25	41.5348
		725.597	29.3563		726.55	82.2827		726.55	81.1428		726.55	86.6005		726.55	88.839		825.384	-1.07642				728.13	7.64933		1903.53	795.687		1212.87	91.7834		1212.87	121.804		1212.87	66.786		1212.87	40.9192
		726.079	29.3971		727.032	82.2976		727.032	81.1141		727.032	86.6302		727.032	88.8745		825.866	-1.07841				729.095	5.4511		1906.02	795.555		1214.48	91.9487		1214.48	120.812		1214.48	65.8127		1214.48	40.6415
		726.561	29.4072		727.514	82.3145		727.514	81.0858		727.514	86.6607		727.514	88.911		826.348	-1.0801				730.059	4.19034		1908.5	796.031		1216.09	91.8574		1216.09	119.676		1216.09	63.1351		1216.09	41.1263
		727.043	29.3916		727.996	82.3336		727.996	81.0558		727.996	86.6922		727.996	88.9485		826.83	-1.08155				731.023	3.53439		1910.99	796.332		1217.71	89.2772		1217.71	119.135		1217.71	62.3893		1217.71	41.2912
		727.526	29.3586		728.478	82.3548		728.478	81.0232		728.478	86.7245		728.478	88.987		827.312	-1.08276				731.987	3.40471		1913.47	796.078		1219.32	86.6365		1219.32	117.678		1219.32	63.681		1219.32	41.2778
		728.008	29.3158		728.961	82.3783		728.961	80.9852		728.961	86.7576		728.961	89.0264		827.794	-1.08377				732.952	3.625		1915.95	795.422		1220.93	85.7603		1220.93	116.944		1220.93	64.7311		1220.93	41.0174
		728.49	29.2669		729.443	82.4042		729.443	80.9361		729.443	86.7917		729.443	89.0665		828.277	-1.08465				733.916	3.6869		1918.43	794.637		1222.54	87.272		1222.54	116.747		1222.54	64.7757		1222.54	40.5049
		728.972	29.2111		729.925	82.4322		729.925	80.8829		729.925	86.8264		729.925	89.1073		828.759	-1.08536				734.88	3.51962		1920.91	794.105		1224.15	87.6212		1224.15	115.425		1224.15	63.4246		1224.15	40.0644
		729.454	29.1451		730.407	82.4625		730.407	80.8299		730.407	86.8619		730.407	89.1489		829.241	-1.0859				735.844	3.26213		1923.39	794.285		1225.77	83.9966		1225.77	113.927		1225.77	62.861		1225.77	39.7618
		729.936	29.0662		730.889	82.4948		730.889	80.7785		730.889	86.8982		730.889	89.1911		829.723	-1.08639				736.808	2.80238		1925.87	795.039		1227.38	81.7875		1227.38	113.737		1227.38	62.4275		1227.38	39.7225
		730.418	28.9768		731.371	82.5292		731.371	80.7313		731.371	86.935		731.371	89.234		830.205	-1.08675				737.773	2.35456		1928.34	795.781		1228.99	84.7211		1228.99	113.616		1228.99	61.7757		1228.99	39.9475
		730.9	28.8858		731.853	82.5656		731.853	80.69		731.853	86.9725		731.853	89.2775		830.687	-1.08691				738.737	2.12658		1930.82	796.504		1230.6	85.759		1230.6	114.419		1230.6	60.996		1230.6	39.8729
		731.383	28.8072		732.335	82.6041		732.335	80.656		732.335	87.0106		732.335	89.3216		831.169	-1.08683				739.701	2.1724		1933.3	797.297		1232.21	83.5736		1232.21	115.955		1232.21	59.6505		1232.21	40.0375
		731.865	28.7573		732.817	82.6445		732.817	80.6333		732.817	87.0492		732.817	89.3662		831.651	-1.08653				740.665	2.29498		1935.77	797.551		1233.82	81.5976		1233.82	117.357		1233.82	53.3966		1233.82	40.518
		732.347	28.7493		733.3	82.6868		733.3	80.628		733.3	87.0883		733.3	89.4115		832.134	-1.08592				741.63	2.41691		1938.25	796.949		1235.42	80.2508		1235.42	117.691		1235.42	63.62		1235.42	41.6565
		732.829	28.7889		733.782	82.7309		733.782	80.6356		733.782	87.1278		733.782	89.4572		832.616	-1.08494				742.594	2.4925		1940.72	796.004		1237.03	79.4027		1237.03	116.959		1237.03	62.9767		1237.03	39.5161
		733.311	28.8726		734.264	82.7771		734.264	80.6537		734.264	87.1678		734.264	89.5032		833.098	-1.08347				743.558	2.5076		1943.19	795.18		1238.64	79.2015		1238.64	115.923		1238.64	59.7677		1238.64	37.7529
		733.793	28.9879		734.746	82.8253		734.746	80.6818		734.746	87.2083		734.746	89.5495		833.58	-1.08125				744.522	2.46121		1945.66	794.527		1240.25	79.7383		1240.25	115.84		1240.25	59.626		1240.25	36.4724
		734.275	29.1175		735.228	82.8755		735.228	80.718		735.228	87.2491		735.228	89.5961		834.062	-1.07857				745.486	2.35927		1948.14	794.078		1241.86	79.2347		1241.86	116.207		1241.86	61.8553		1241.86	36.111
		734.758	29.2432		735.71	82.9277		735.71	80.764		735.71	87.2903		735.71	89.6427		834.544	-1.07555				746.451	2.2081		1950.61	793.926		1243.47	78.2327		1243.47	116.963		1243.47	62.5942		1243.47	37.857
		735.24	29.3511		736.192	82.9819		736.192	80.8205		736.192	87.3318		736.192	89.6893		835.026	-1.07231				747.415	2.026		1953.08	793.949		1245.08	77.3386		1245.08	115.84		1245.08	62.3804		1245.08	38.8863
		735.722	29.4338		736.674	83.0383		736.674	80.8881		736.674	87.3736		736.674	89.7357		835.508	-1.06893				748.379	1.82284		1955.55	794.055		1246.68	76.5764		1246.68	114.84		1246.68	61.6221		1246.68	37.8947
		736.204	29.4908		737.157	83.0969		737.157	80.9686		737.157	87.4154		737.157	89.7815		835.99	-1.06545				749.343	1.57748		1958.02	794.414		1248.29	76.3036		1248.29	114.618		1248.29	60.2169		1248.29	36.4771
		736.686	29.5267		737.639	83.1577		737.639	81.0601		737.639	87.4574		737.639	89.827		836.472	-1.0619				750.308	1.34702		1960.48	794.918		1249.9	76.9948		1249.9	114.114		1249.9	58.4986		1249.9	37.0564
		737.168	29.5483		738.121	83.2204		738.121	81.1615		738.121	87.4997		738.121	89.8723		836.955	-1.05834				751.272	1.18668		1962.95	795.082		1251.5	75.7558		1251.5	114.199		1251.5	60.3568		1251.5	36.5589
		737.65	29.5627		738.603	83.2851		738.603	81.2721		738.603	87.5422		738.603	89.9176		837.437	-1.05486				752.236	1.10447		1965.42	794.809		1253.11	74.4124		1253.11	114.507		1253.11	60.3747		1253.11	39.0153
		738.132	29.5751		739.085	83.3516		739.085	81.3908		739.085	87.585		739.085	89.9629		837.919	-1.05145				753.2	1.02125		1967.88	794.469		1254.71	73.286		1254.71	115.227		1254.71	60.592		1254.71	40.0903
		738.615	29.5889		739.567	83.4199		739.567	81.5181		739.567	87.628		739.567	90.008		838.401	-1.04811				754.165	0.93608		1970.35	794.129		1256.32	73.0539		1256.32	116.145		1256.32	61.0127		1256.32	40.4025
		739.097	29.6055		740.049	83.4901		740.049	81.6541		740.049	87.6713		740.049	90.0532		838.883	-1.04489				755.129	0.87634		1972.81	793.746		1257.92	72.8364		1257.92	116.912		1257.92	61.4515		1257.92	40.7403
		739.579	29.6247		740.531	83.5622		740.531	81.7994		740.531	87.7149		740.531	90.0983		839.365	-1.04181				756.093	0.83011		1975.28	793.938		1259.53	72.8388		1259.53	115.704		1259.53	61.8928		1259.53	40.4721
		740.061	29.6453		741.013	83.6363		741.013	81.9554		741.013	87.7588		741.013	90.1433		839.847	-1.03887				757.057	0.7938		1977.74	794.953		1261.13	73.1981		1261.13	114.434		1261.13	62.3477		1261.13	40.3155
		740.543	29.6654		741.495	83.7121		741.495	82.1196		741.495	87.803		741.495	90.1883		840.33	-1.03615				758.021	0.77768		1980.2	795.645		1262.74	74.7955		1262.74	114.273		1262.74	62.6661		1262.74	40.2387
		741.025	29.6829		741.978	83.7896		741.978	82.2899		741.978	87.8474		741.978	90.2333		840.812	-1.0337				758.986	0.80331		1982.66	795.152		1264.34	76.0874		1264.34	115.409		1264.34	63.0414		1264.34	40.1875
		741.507	29.6959		742.46	83.8686		742.46	82.4656		742.46	87.8921		742.46	90.2783		841.294	-1.0316				759.95	0.84075		1985.12	794.402		1265.94	75.3371		1265.94	117.211		1265.94	63.0132		1265.94	40.0099
		741.989	29.7034		742.942	83.949		742.942	82.6454		742.942	87.937		742.942	90.3232		841.776	-1.02983				760.914	0.87133		1987.58	794.496		1267.55	77.228		1267.55	119.429		1267.55	62.4661		1267.55	39.6797
		742.471	29.7057		743.424	84.0307		743.424	82.8284		743.424	87.982		743.424	90.3681		842.258	-1.02836				761.879	0.8886		1990.04	794.879		1269.15	78.3735		1269.15	119.872		1269.15	62.1078		1269.15	40.2486
		742.954	29.7039		743.906	84.1137		743.906	83.0138		743.906	88.0272		743.906	90.413		842.74	-1.02725				762.843	0.86644		1992.5	794.547		1270.75	78.2126		1270.75	119.662		1270.75	62.5201		1270.75	41.6184
		743.436	29.6996		744.388	84.1979		744.388	83.2004		744.388	88.0726		744.388	90.458		843.222	-1.02647				763.807	0.79861		1994.96	793.926		1272.35	77.868		1272.35	119.165		1272.35	63.3102		1272.35	41.9006
		743.918	29.6939		744.87	84.2833		744.87	83.3864		744.87	88.1182		744.87	90.5032		843.704	-1.02603				764.771	0.71803		1997.41	794.09		1273.96	78.3939		1273.96	114.189		1273.96	64.4012		1273.96	41.738
		744.4	29.6868		745.352	84.3698		745.352	83.5721		745.352	88.1638		745.352	90.5484		844.186	-1.02597				765.735	0.7172		1999.87	795.096		1275.56	79.2442		1275.56	116.105		1275.56	65.5267		1275.56	41.526
		744.882	29.6772		745.835	84.4572		745.835	83.7574		745.835	88.2096		745.835	90.5936		844.668	-1.02619				766.7	0.82422		2002.33	796.094		1277.16	80.0758		1277.16	122.19		1277.16	66.3746		1277.16	41.651
		745.364	29.6634		746.317	84.5455		746.317	83.9416		746.317	88.2556		746.317	90.6388		845.151	-1.02663				767.664	0.87584		2004.78	796.432		1278.76	81.3173		1278.76	122.445		1278.76	66.7762		1278.76	41.543
		745.846	29.6437		746.799	84.6344		746.799	84.1247		746.799	88.3017		746.799	90.6838		845.633	-1.0275				768.628	0.82703		2007.23	796.164		1280.36	82.6105		1280.36	123.013		1280.36	66.6883		1280.36	41.3506
		746.328	29.6175		747.281	84.724		747.281	84.3057		747.281	88.3479		747.281	90.7288		846.115	-1.02886				769.592	0.73702		2009.69	795.666		1281.96	82.7893		1281.96	122.378		1281.96	66.1889		1281.96	41.536
		746.811	29.5848		747.763	84.8141		747.763	84.4841		747.763	88.3943		747.763	90.7737		846.597	-1.03078				770.557	0.6822		2012.14	795.164		1283.56	82.5508		1283.56	124.054		1283.56	65.4421		1283.56	41.6913
		747.293	29.546		748.245	84.9046		748.245	84.6593		748.245	88.4409		748.245	90.8186		847.079	-1.03323				771.521	0.67889		2014.59	794.92		1285.16	81.9263		1285.16	126.633		1285.16	64.7232		1285.16	41.9484
		747.775	29.5009		748.727	84.9955		748.727	84.8311		748.727	88.4878		748.727	90.8635		847.561	-1.03635				772.485	0.67988		2017.04	795.242		1286.76	81.83		1286.76	128.612		1286.76	66.2014		1286.76	42.2838
		748.257	29.448		749.209	85.0867		749.209	84.9985		749.209	88.5349		749.209	90.9082		848.043	-1.04026				773.449	0.65693		2019.49	795.969		1288.36	82.2189		1288.36	129.083		1288.36	67.9082		1288.36	42.3688
		748.739	29.3845		749.692	85.1779		749.692	85.1606		749.692	88.5821		749.692	90.9528		848.525	-1.04521				774.413	0.64054		2021.94	796.633		1289.96	83.165		1289.96	133.512		1289.96	68.4948		1289.96	42.2635
		749.221	29.3072		750.174	85.2693		750.174	85.3173		750.174	88.6293		750.174	90.9971		849.008	-1.05158				775.378	0.65935		2024.39	796.949		1291.56	85.2993		1291.56	131.929		1291.56	68.0618		1291.56	42.0841
		749.703	29.213		750.656	85.3605		750.656	85.469		750.656	88.6765		750.656	91.041		849.49	-1.05902				776.342	0.69758		2026.84	796.801		1293.15	86.8636		1293.15	132.056		1293.15	69.5715		1293.15	42.4727
		750.186	29.1005		751.138	85.4516		751.138	85.6132		751.138	88.7236		751.138	91.0845		849.972	-1.0672				777.306	0.70715		2029.29	796.457		1294.75	86.5941		1294.75	131.875		1294.75	70.3194		1294.75	43.1777
		750.668	28.9689		751.62	85.5424		751.62	85.7486		751.62	88.7707		751.62	91.1275		850.454	-1.07604				778.27	0.65208		2031.73	796.43		1296.35	88.4206		1296.35	133.464		1296.35	72.6625		1296.35	44.4314
		751.15	28.8181		752.102	85.6329		752.102	85.8715		752.102	88.8178		752.102	91.1701		850.936	-1.08538				779.235	0.56729		2034.18	796.609		1297.95	89.6761		1297.95	134.808		1297.95	73.2901		1297.95	45.4024
		751.632	28.6469		752.584	85.7229		752.584	85.9754		752.584	88.865		752.584	91.212		851.418	-1.09516				780.199	0.48329		2036.63	796.355		1299.54	91.1032		1299.54	136.907		1299.54	74.0018		1299.54	46.6329
		752.114	28.4522		753.066	85.8125		753.066	86.0672		753.066	88.9121		753.066	91.2532		851.9	-1.10541				781.163	0.41555		2039.07	795.369		1301.14	93.2947		1301.14	140.006		1301.14	74.9983		1301.14	48.1916
		752.596	28.2293		753.548	85.9013		753.548	86.1508		753.548	88.959		753.548	91.2939		852.382	-1.11602				782.127	0.39823		2041.51	794		1302.74	95.6362		1302.74	142.528		1302.74	76.0602		1302.74	48.6354
		753.078	27.9722		754.031	85.9894		754.031	86.2277		754.031	89.0055		754.031	91.3339		852.865	-1.12689				783.092	0.4497		2043.96	792.943		1304.33	97.9609		1304.33	144.113		1304.33	77.3124		1304.33	50.0693
		753.56	27.6756		754.513	86.0766		754.513	86.3002		754.513	89.0516		754.513	91.3732		853.347	-1.13801				784.056	0.54675		2046.4	792.633		1305.93	100.611		1305.93	145.145		1305.93	78.7164		1305.93	49.6436
		754.043	27.335		754.995	86.1628		754.995	86.369		754.995	89.0972		754.995	91.4116		853.829	-1.1494				785.02	0.58221		2048.84	792.979		1307.52	102.84		1307.52	146.62		1307.52	80.141		1307.52	49.9462
		754.525	26.9481		755.477	86.2478		755.477	86.4349		755.477	89.1423		755.477	91.4493		854.311	-1.16096				785.984	0.51618		2051.28	793.691		1309.12	104.993		1309.12	147.895		1309.12	81.8783		1309.12	49.9637
		755.007	26.5133		755.959	86.3315		755.959	86.5004		755.959	89.1864		755.959	91.486		854.793	-1.1727				786.948	0.47901		2053.72	794.51		1310.71	107.156		1310.71	146.944		1310.71	83.7168		1310.71	51.1284
		755.489	26.0304		756.441	86.4138		756.441	86.5692		756.441	89.2295		756.441	91.5215		855.275	-1.1846				787.913	0.51867		2056.16	795.207		1312.31	108.642		1312.31	146.989		1312.31	85.871		1312.31	53.6395
		755.971	25.5013		756.923	86.4946		756.923	86.6388		756.923	89.2716		756.923	91.556		855.757	-1.19646				788.877	0.59766		2058.6	795.578		1313.9	110.098		1313.9	149.523		1313.9	88.2041		1313.9	55.4182
		756.453	24.9325		757.405	86.5739		757.405	86.7081		757.405	89.313		757.405	91.5896		856.239	-1.20817				789.841	0.64956		2061.04	795.465		1315.5	113.574		1315.5	153.011		1315.5	90.6991		1315.5	55.4922
		756.935	24.3389		757.888	86.6516		757.888	86.7767		757.888	89.3536		757.888	91.6222		856.721	-1.21949				790.806	0.64676		2063.48	795.039		1317.09	116.868		1317.09	158.954		1317.09	91.3399		1317.09	57.5833
		757.417	23.7476		758.37	86.7278		758.37	86.8434		758.37	89.3936		758.37	91.654		857.204	-1.23058				791.77	0.6178		2065.91	794.898		1318.68	119.018		1318.68	163.845		1318.68	92.7522		1318.68	59.025
		757.899	23.1989		758.852	86.8023		758.852	86.9099		758.852	89.4329		758.852	91.6848		857.686	-1.24162				792.734	0.56118		2068.35	795.348		1320.28	121.053		1320.28	167.706		1320.28	95.0375		1320.28	61.3083
		758.382	22.7443		759.334	86.8749		759.334	86.9768		759.334	89.4714		759.334	91.7147		858.168	-1.25263				793.698	0.50937		2070.78	795.787		1321.87	125.646		1321.87	170.924		1321.87	96.472		1321.87	63.2986
		758.864	22.4401		759.816	86.9454		759.816	87.0454		759.816	89.5091		759.816	91.7433		858.65	-1.26368				794.662	0.49446		2073.22	795.461		1323.46	127.454		1323.46	173.667		1323.46	102.375		1323.46	64.6345
		759.346	22.3383		760.298	87.0135		760.298	87.1181		760.298	89.5459		760.298	91.7706		859.132	-1.27478				795.627	0.51954		2075.65	794.521		1325.05	129.462		1325.05	176.117		1325.05	107.502		1325.05	66.063
		759.828	22.4757		760.78	87.0795		760.78	87.1925		760.78	89.582		760.78	91.7968		859.614	-1.28593				796.591	0.56141		2078.08	793.68		1326.64	131.238		1326.64	177.69		1326.64	110.589		1326.64	67.8226
		760.31	22.8644		761.262	87.1434		761.262	87.2666		761.262	89.6172		761.262	91.822		860.096	-1.29714				797.555	0.5977		2080.52	793.215		1328.24	135.633		1328.24	178.886		1328.24	113.334		1328.24	69.9784
		760.792	23.4856		761.744	87.2054		761.744	87.3401		761.744	89.6519		761.744	91.8465		860.578	-1.30858				798.519	0.62004		2082.95	792.945		1329.83	137.068		1329.83	180.293		1329.83	115.883		1329.83	72.6075
		761.274	24.2903		762.227	87.2655		762.227	87.4122		762.227	89.6859		762.227	91.8703		861.061	-1.3201				799.484	0.60889		2085.38	792.758		1331.42	138.565		1331.42	181.155		1331.42	117.631		1331.42	76.2615
		761.756	25.2067		762.709	87.3236		762.709	87.4823		762.709	89.7194		762.709	91.8934		861.543	-1.33171				800.448	0.56032		2087.81	792.684		1333.01	141.408		1333.01	183.413		1333.01	119.342		1333.01	79.758
		762.239	26.154		763.191	87.3796		763.191	87.55		763.191	89.7522		763.191	91.9159		862.025	-1.34333				801.412	0.50278		2090.24	792.74		1334.6	144.826		1334.6	185.5		1334.6	121.328		1334.6	82.7841
		762.721	27.058		763.673	87.4333		763.673	87.6139		763.673	89.7845		763.673	91.9378		862.507	-1.35499				802.376	0.46653		2092.67	792.945		1336.19	148.065		1336.19	187.998		1336.19	124.483		1336.19	86.2603
		763.203	27.863		764.155	87.4843		764.155	87.6717		764.155	89.816		764.155	91.959		862.989	-1.36666				803.341	0.45532		2095.09	793.217		1337.78	151.656		1337.78	192.326		1337.78	128.534		1337.78	90.2707
		763.685	28.5377		764.637	87.533		764.637	87.7254		764.637	89.8471		764.637	91.9797		863.471	-1.3783				804.305	0.41002		2097.52	793.352		1339.37	155.723		1339.37	197.916		1339.37	133.489		1339.37	94.3754
		764.167	29.0744		765.119	87.5799		765.119	87.7758		765.119	89.8777		765.119	92.0001		863.953	-1.38982				805.269	0.25654		2099.95	793.414		1340.96	160.291		1340.96	205.797		1340.96	139.791		1340.96	98.5468
		764.649	29.4834		765.601	87.6249		765.601	87.8235		765.601	89.9079		765.601	92.0202		864.435	-1.40121				806.233	0.17921		2102.37	793.625		1342.54	164.867		1342.54	208.138		1342.54	143.746		1342.54	102.893
		765.131	29.7852		766.083	87.6685		766.083	87.8692		766.083	89.9378		766.083	92.0402		864.917	-1.41243				807.197	0.249		2104.8	793.793		1344.13	169.622		1344.13	208.257		1344.13	147.333		1344.13	107.046
		765.614	30.0034		766.566	87.7105		766.566	87.9123		766.566	89.9675		766.566	92.0601		865.399	-1.42372				808.162	0.39055		2107.22	793.633		1345.72	174.556		1345.72	210.462		1345.72	151.307		1345.72	109.179
		766.096	30.1595		767.048	87.7512		767.048	87.9529		767.048	89.997		767.048	92.0802		865.882	-1.43502				809.126	0.48732		2109.65	793.289		1347.31	179.399		1347.31	211.959		1347.31	155.192		1347.31	110.155
		766.578	30.2702		767.53	87.7905		767.53	87.9907		767.53	90.0262		767.53	92.1004		866.364	-1.44645				810.09	0.49369		2112.07	793.004		1348.9	183.81		1348.9	212.216		1348.9	153.789		1348.9	111.224
		767.06	30.3474		768.012	87.8288		768.012	88.0256		768.012	90.0551		768.012	92.1211		866.846	-1.45801				811.054	0.46767		2114.49	792.812		1350.48	187.357		1350.48	212.865		1350.48	154.925		1350.48	111.113
		767.542	30.3993		768.494	87.866		768.494	88.058		768.494	90.0839		768.494	92.1421		867.328	-1.46961				812.019	0.43831		2116.91	792.699		1352.07	189.07		1352.07	213.767		1352.07	154.464		1352.07	111.878
		768.024	30.4315		768.976	87.9022		768.976	88.0884		768.976	90.1128		768.976	92.1634		867.81	-1.48127				812.983	0.42906		2119.33	792.687		1353.66	189.411		1353.66	214.718		1353.66	153.084		1353.66	113.259
		768.506	30.4486		769.458	87.9374		769.458	88.1171		769.458	90.1417		769.458	92.1852		868.292	-1.49294				813.947	0.47716		2121.75	792.727		1355.24	188.544		1355.24	215.445		1355.24	151.743		1355.24	114.094
		768.988	30.4544		769.94	87.9716		769.94	88.1445		769.94	90.1708		769.94	92.2073		868.774	-1.50474				814.911	0.57565		2124.17	792.68		1356.83	186.559		1356.83	215.433		1356.83	150.67		1356.83	112.787
		769.471	30.4523		770.423	88.0051		770.423	88.1706		770.423	90.2002		770.423	92.2299		869.256	-1.51674				815.875	0.66868		2126.59	792.586		1358.41	182.903		1358.41	213.554		1358.41	148.003		1358.41	108.985
		769.953	30.4447		770.905	88.0379		770.905	88.1956		770.905	90.2299		770.905	92.253		869.739	-1.52906				816.84	0.6713		2129.01	792.715		1360	178.868		1360	210.818		1360	145.195		1360	104.501
		770.435	30.4333		771.387	88.0701		771.387	88.2196		771.387	90.2603		771.387	92.2769		870.221	-1.54159				817.804	0.57272		2131.43	793.285		1361.58	173.277		1361.58	207.52		1361.58	141.749		1361.58	99.7268
		770.917	30.4191		771.869	88.1017		771.869	88.2426		771.869	90.2917		771.869	92.3019		870.703	-1.55463				818.768	0.47402		2133.84	794.152		1363.17	167.042		1363.17	203.525		1363.17	138.118		1363.17	95.1615
		771.399	30.4033		772.351	88.1329		772.351	88.265		772.351	90.3237		772.351	92.3277		871.185	-1.56814				819.732	0.37146		2136.26	794.606		1364.75	161.529		1364.75	200.13		1364.75	134.592		1364.75	91.5296
		771.881	30.3868		772.833	88.1637		772.833	88.2872		772.833	90.3563		772.833	92.354		871.667	-1.58254				820.697	0.32406		2138.67	794.016		1366.34	156.986		1366.34	196.689		1366.34	131.258		1366.34	88.5965
		772.363	30.371		773.315	88.1942		773.315	88.3095		773.315	90.3893		773.315	92.3811		872.149	-1.59836				821.661	0.40194		2141.09	792.863		1367.92	152.902		1367.92	194.681		1367.92	128.103		1367.92	86.4572
		772.845	30.3572		773.797	88.2244		773.797	88.3319		773.797	90.4228		773.797	92.4086		872.631	-1.61501				822.625	0.59563		2143.5	792.27		1369.5	149.57		1369.5	192.921		1369.5	123.028		1369.5	83.0505
		773.327	30.3465		774.279	88.2545		774.279	88.3551		774.279	90.4568		774.279	92.4367		873.113	-1.63215				823.589	0.68943		2145.92	792.676		1371.09	146.88		1371.09	191.899		1371.09	118.382		1371.09	79.5669
		773.81	30.3398		774.762	88.2844		774.762	88.3793		774.762	90.4913		774.762	92.4654		873.596	-1.64958				824.554	0.57817		2148.33	793.621		1372.67	144.554		1372.67	191.992		1372.67	116.82		1372.67	76.0364
		774.292	30.337		775.244	88.3145		775.244	88.4057		775.244	90.5263		775.244	92.4947		874.078	-1.66702				825.518	0.48764		2150.74	794.344		1374.25	143.325		1374.25	192.323		1374.25	114.811		1374.25	72.2068
		774.774	30.3379		775.726	88.345		775.726	88.4358		775.726	90.5621		775.726	92.5249		874.56	-1.68451				826.482	0.47988		2153.15	794.41		1375.84	143.488		1375.84	192.777		1375.84	113.215		1375.84	69.4697
		775.256	30.3419		776.208	88.3757		776.208	88.4682		776.208	90.5984		776.208	92.5556		875.042	-1.70199				827.446	0.51579		2155.56	794.156		1377.42	144.673		1377.42	193.109		1377.42	112.228		1377.42	67.6763
		775.738	30.3484		776.69	88.4066		776.69	88.5021		776.69	90.6351		776.69	92.5868		875.524	-1.71938				828.411	0.52583		2157.97	794.254		1379	145.896		1379	192.85		1379	111.747		1379	67.0972
		776.22	30.3571		777.172	88.4376		777.172	88.5372		777.172	90.6723		777.172	92.6184		876.006	-1.73658				829.375	0.47016		2160.38	794.781		1380.58	146.653		1380.58	190.535		1380.58	111.96		1380.58	66.8713
		776.702	30.3679		777.654	88.4688		777.654	88.5733		777.654	90.7099		777.654	92.6503		876.488	-1.75351				830.339	0.39624		2162.79	795.234		1382.16	146.963		1382.16	186.817		1382.16	112.386		1382.16	65.6761
		777.184	30.3804		778.136	88.5001		778.136	88.6101		778.136	90.7478		778.136	92.6826		876.97	-1.76994				831.303	0.3654		2165.19	795.246		1383.74	146.866		1383.74	190.318		1383.74	112.803		1383.74	64.995
		777.667	30.3945		778.619	88.5318		778.619	88.6476		778.619	90.786		778.619	92.715		877.452	-1.78593				832.268	0.34925		2167.6	794.766		1385.32	144.406		1385.32	187.302		1385.32	111.529		1385.32	65.0943
		778.149	30.4097		779.101	88.5637		779.101	88.6852		779.101	90.8244		779.101	92.7477		877.935	-1.80143				833.232	0.33662		2170	793.887		1386.9	140.46		1386.9	183.975		1386.9	109.656		1386.9	65.4285
		778.631	30.425		779.583	88.5963		779.583	88.7218		779.583	90.8629		779.583	92.7806		878.417	-1.81615				834.196	0.33352		2172.41	793.107		1388.48	136.783		1388.48	181.467		1388.48	106.675		1388.48	66.469
		779.113	30.4397		780.065	88.6293		780.065	88.7585		780.065	90.9016		780.065	92.8135		878.899	-1.82992				835.16	0.34022		2174.81	793.242		1390.06	134.051		1390.06	179.013		1390.06	103.46		1390.06	66.2854
		779.595	30.4529		780.547	88.6625		780.547	88.7961		780.547	90.9406		780.547	92.8465		879.381	-1.84236				836.125	0.34108		2177.22	794.303		1391.64	131.46		1391.64	175.186		1391.64	100.336		1391.64	61.6883
		780.077	30.4641		781.029	88.6961		781.029	88.8345		781.029	90.9797		781.029	92.8796		879.863	-1.85265				837.089	0.32367		2179.62	795.129		1393.22	128.64		1393.22	171.147		1393.22	98.1552		1393.22	58.8538
		780.559	30.4732		781.511	88.7298		781.511	88.8739		781.511	91.0191		781.511	92.9126		880.345	-1.86153				838.053	0.31857		2182.02	794.846		1394.8	125.553		1394.8	167.535		1394.8	96.3073		1394.8	57.8894
		781.041	30.4804		781.993	88.7637		781.993	88.9148		781.993	91.0588		781.993	92.9457		880.827	-1.86944				839.017	0.31868		2184.42	794.07		1396.38	122.716		1396.38	164.285		1396.38	92.7886		1396.38	58.2322
		781.524	30.4861		782.476	88.7978		782.476	88.9575		782.476	91.0986		782.476	92.9785		881.309	-1.87645				839.981	0.3099		2186.83	794.041		1397.96	119.907		1397.96	161.532		1397.96	90.9701		1397.96	56.5055
		782.006	30.4905		782.958	88.8321		782.958	89.0033		782.958	91.1388		782.958	93.0112		881.792	-1.88277				840.946	0.29268		2189.23	794.938		1399.53	117.244		1399.53	159.937		1399.53	89.9022		1399.53	54.5058
		782.488	30.4937		783.44	88.8666		783.44	89.0543		783.44	91.1793		783.44	93.0434		882.274	-1.88853				841.91	0.28189		2191.62	795.883		1401.11	115.479		1401.11	158.86		1401.11	89.2145		1401.11	53.5712
		782.97	30.4951		783.922	88.9012		783.922	89.108		783.922	91.2201		783.922	93.0754		882.756	-1.89362				842.874	0.29996		2194.02	796.25		1402.69	114.406		1402.69	157.913		1402.69	88.073		1402.69	49.0702
		783.452	30.4942		784.404	88.9359		784.404	89.163		784.404	91.2611		784.404	93.1072		883.238	-1.89827				843.838	0.35925		2196.42	796.066		1404.27	112.873		1404.27	156.252		1404.27	86.6053		1404.27	51.1894
		783.934	30.4907		784.886	88.9708		784.886	89.219		784.886	91.3021		784.886	93.1386		883.72	-1.90262				844.803	0.39259		2198.82	795.766		1405.84	110.599		1405.84	155.171		1405.84	84.8059		1405.84	51.093
		784.416	30.4844		785.368	89.0058		785.368	89.2752		785.368	91.3432		785.368	93.17		884.202	-1.90669				845.767	0.35874		2201.21	795.91		1407.42	107.809		1407.42	154.553		1407.42	83.2352		1407.42	51.5491
		784.898	30.4757		785.85	89.0409		785.85	89.331		785.85	91.3844		785.85	93.201		884.684	-1.91029				846.731	0.30073		2203.61	796.344		1408.99	104.783		1408.99	154.401		1408.99	82.6771		1408.99	51.7632
		785.381	30.4653		786.332	89.0761		786.332	89.3859		786.332	91.4254		786.332	93.2317		885.166	-1.91355				847.695	0.27865		2206.01	796.27		1410.57	103.775		1410.57	154.696		1410.57	83.1173		1410.57	51.2135
		785.863	30.4539		786.815	89.1113		786.815	89.4383		786.815	91.4663		786.815	93.2621		885.648	-1.91635				848.659	0.32353		2208.4	795.731		1412.15	105.555		1412.15	154.773		1412.15	84.2708		1412.15	49.8031
		786.345	30.4424		787.297	89.1464		787.297	89.4855		787.297	91.5069		787.297	93.2918		886.131	-1.91881				849.624	0.40624		2210.79	795.551		1413.72	109.527		1413.72	154.316		1413.72	84.8757		1413.72	48.5006
		786.827	30.4312		787.779	89.1815		787.779	89.53		787.779	91.5472		787.779	93.3213		886.613	-1.92104				850.588	0.45855		2213.19	795.852		1415.3	112.152		1415.3	153.933		1415.3	84.611		1415.3	52.7942
		787.309	30.4207		788.261	89.2167		788.261	89.5733		788.261	91.5875		788.261	93.3504		887.095	-1.92302				851.552	0.47118		2215.58	796.035		1416.87	112.661		1416.87	153.915		1416.87	84.6845		1416.87	52.6752
		787.791	30.411		788.743	89.252		788.743	89.6156		788.743	91.6276		788.743	93.3793		887.577	-1.92495				852.516	0.45859		2217.97	795.641		1418.44	111.659		1418.44	154.417		1418.44	84.5754		1418.44	52.105
		788.273	30.4025		789.225	89.2874		789.225	89.6577		789.225	91.6677		789.225	93.4079		888.059	-1.92668				853.481	0.41573		2220.36	794.652		1420.02	110.441		1420.02	155.894		1420.02	84.5183		1420.02	50.8276
		788.755	30.3953		789.707	89.3228		789.707	89.6999		789.707	91.7077		789.707	93.4364		888.541	-1.92825				854.445	0.36282		2222.75	793.67		1421.59	109.942		1421.59	156.997		1421.59	85.3984		1421.59	49.4512
		789.237	30.3897		790.189	89.3584		790.189	89.7423		790.189	91.7477		790.189	93.4647		889.023	-1.9296				855.409	0.32249		2225.14	793.359		1423.16	112.002		1423.16	157.543		1423.16	85.6967		1423.16	48.7611
		789.72	30.3856		790.672	89.3942		790.672	89.7859		790.672	91.7875		790.672	93.4929		889.505	-1.93077				856.373	0.29401		2227.53	793.486		1424.74	115.716		1424.74	157.539		1424.74	87.7753		1424.74	50.1071
		790.202	30.3828		791.154	89.4304		791.154	89.8322		791.154	91.8273		791.154	93.5213		889.987	-1.93177				857.338	0.29987		2229.92	793.516		1426.31	117.944		1426.31	156.914		1426.31	88.7524		1426.31	52.2164
		790.684	30.3807		791.636	89.4667		791.636	89.8798		791.636	91.8671		791.636	93.5496		890.47	-1.9326				858.302	0.41014		2232.3	793.627		1427.88	118.959		1427.88	156.048		1427.88	90.1582		1427.88	52.6669
		791.166	30.3788		792.118	89.5031		792.118	89.9278		792.118	91.9068		792.118	93.5777		890.952	-1.93326				859.266	0.48253		2234.69	793.996		1429.45	117.313		1429.45	154.285		1429.45	89.9989		1429.45	51.84
		791.648	30.3771		792.6	89.5396		792.6	89.976		792.6	91.9464		792.6	93.6056		891.434	-1.93367				860.23	0.44775		2237.08	794.123		1431.03	117.077		1431.03	158.294		1431.03	87.8101		1431.03	49.3383
		792.13	30.3756		793.082	89.5762		793.082	90.0239		793.082	91.9859		793.082	93.6333		891.916	-1.93391				861.194	0.34654		2239.46	793.684		1432.6	121.04		1432.6	161.346		1432.6	87.5359		1432.6	48.6676
		792.612	30.3748		793.564	89.6127		793.564	90.0715		793.564	92.0254		793.564	93.6608		892.398	-1.93403				862.159	0.26024		2241.85	793.129		1434.17	125.521		1434.17	164.34		1434.17	89.9129		1434.17	51.4296
		793.095	30.3752		794.046	89.6491		794.046	90.1188		794.046	92.0648		794.046	93.6879		892.88	-1.93409				863.123	0.21339		2244.23	792.996		1435.74	128.41		1435.74	165.66		1435.74	91.3436		1435.74	53.8181
		793.577	30.3768		794.528	89.6855		794.528	90.1651		794.528	92.1042		794.528	93.7148		893.362	-1.93411				864.087	0.20347		2246.61	793.246		1437.31	129.689		1437.31	165.463		1437.31	89.1925		1437.31	56.0755
		794.059	30.379		795.011	89.7216		795.011	90.21		795.011	92.1438		795.011	93.7412		893.844	-1.93407				865.052	0.26367		2249	793.649		1438.88	130.629		1438.88	164.72		1438.88	88.0205		1438.88	56.0419
		794.541	30.3806		795.493	89.7577		795.493	90.2538		795.493	92.1833		795.493	93.7674		894.327	-1.93405				866.016	0.34204		2251.38	794.107		1440.45	131.574		1440.45	163.509		1440.45	87.0714		1440.45	56.2883
		795.023	30.3803		795.975	89.7936		795.975	90.2969		795.975	92.2227		795.975	93.7932		894.809	-1.93411				866.98	0.3779		2253.76	794.32		1442.02	131.606		1442.02	161.511		1442.02	90.1391		1442.02	56.3177
		795.505	30.3772		796.457	89.8294		796.457	90.3394		796.457	92.2619		796.457	93.8186		895.291	-1.93439				867.944	0.35806		2256.14	794.033		1443.59	130.703		1443.59	159.387		1443.59	92.5633		1443.59	56.3025
		795.987	30.3706		796.939	89.8652		796.939	90.3814		796.939	92.301		796.939	93.8437		895.773	-1.93477				868.908	0.30772		2258.52	793.641		1445.16	129.097		1445.16	157.863		1445.16	92.7934		1445.16	56.3205
		796.469	30.3609		797.421	89.9008		797.421	90.423		797.421	92.3399		797.421	93.8684		896.255	-1.93518				869.873	0.25601		2260.9	793.693		1446.73	126.636		1446.73	156.806		1446.73	93.0279		1446.73	56.1815
		796.952	30.3488		797.903	89.9363		797.903	90.464		797.903	92.3785		797.903	93.8928		896.737	-1.93562				870.837	0.18596		2263.28	794.105		1448.3	123.406		1448.3	156.256		1448.3	92.396		1448.3	56.5943
		797.434	30.3349		798.385	89.9717		798.385	90.5047		798.385	92.4169		798.385	93.9168		897.219	-1.9361				871.801	0.17426		2265.65	794.451		1449.86	120.545		1449.86	156.272		1449.86	90.6589		1449.86	57.0234
		797.916	30.3194		798.867	90.0069		798.867	90.5454		798.867	92.4548		798.867	93.9404		897.701	-1.93655				872.765	0.23714		2268.03	794.527		1451.43	118.645		1451.43	156.852		1451.43	88.6763		1451.43	57.2671
		798.398	30.3019		799.35	90.0419		799.35	90.5857		799.35	92.4924		799.35	93.9637		898.183	-1.93703				873.73	0.28842		2270.41	794.258		1453	117.51		1453	157.883		1453	87.0331		1453	57.7402
		798.88	30.2818		799.832	90.0768		799.832	90.6254		799.832	92.5297		799.832	93.9864		898.666	-1.93743				874.694	0.2922		2272.78	793.637		1454.57	116.2		1454.57	158.631		1454.57	85.4443		1454.57	57.7943
		799.362	30.2583		800.314	90.1115		800.314	90.6645		800.314	92.5666		800.314	94.0088		899.148	-1.93783				875.658	0.27509		2275.16	792.91		1456.13	115.213		1456.13	156.843		1456.13	86.0397		1456.13	57.4853
		799.844	30.2309		800.796	90.1462		800.796	90.7032		800.796	92.6033		800.796	94.0309		899.63	-1.93826				876.622	0.29349		2277.53	792.441		1457.7	114.311		1457.7	155.398		1457.7	87.2507		1457.7	56.2547
		800.326	30.1998		801.278	90.1807		801.278	90.7409		801.278	92.6397		801.278	94.0524		900.112	-1.93862				877.587	0.37783		2279.9	792.398		1459.27	113.47		1459.27	156.602		1459.27	87.5595		1459.27	55.2149
		800.808	30.1653		801.76	90.2151		801.76	90.7774		801.76	92.6758		801.76	94.0736		900.594	-1.939				878.551	0.43308		2282.28	792.727		1460.83	112.248		1460.83	159.215		1460.83	88.7904		1460.83	54.9435
		801.291	30.1278		802.242	90.2494		802.242	90.812		802.242	92.7115		802.242	94.0942		901.076	-1.9394				879.515	0.40155		2284.65	793.379		1462.4	111.072		1462.4	157.773		1462.4	88.6573		1462.4	54.5853
		801.773	30.0871		802.724	90.2836		802.724	90.8433		802.724	92.7469		802.724	94.1141		901.558	-1.93971				880.479	0.32534		2287.02	794.326		1463.96	110.845		1463.96	155.521		1463.96	88.4465		1463.96	54.3006
		802.255	30.043		803.207	90.3177		803.207	90.8729		803.207	92.7819		803.207	94.1335		902.04	-1.94007				881.443	0.26807		2289.39	795.344		1465.53	110.796		1465.53	154.375		1465.53	88.8323		1465.53	54.3272
		802.737	29.9947		803.689	90.3516		803.689	90.9019		803.689	92.8167		803.689	94.1525		902.523	-1.94033				882.408	0.2626		2291.76	796.068		1467.09	110.689		1467.09	154.058		1467.09	87.6109		1467.09	54.711
		803.219	29.9416		804.171	90.3855		804.171	90.9306		804.171	92.8511		804.171	94.1711		903.005	-1.94053				883.372	0.27702		2294.13	796.188		1468.66	110.106		1468.66	153.896		1468.66	86.6093		1468.66	54.3161
		803.701	29.8837		804.653	90.4192		804.653	90.9591		804.653	92.8851		804.653	94.1894		903.487	-1.94069				884.336	0.23227		2296.5	795.518		1470.22	109.95		1470.22	153.931		1470.22	87.6063		1470.22	54.0481
		804.183	29.8211		805.135	90.4527		805.135	90.9884		805.135	92.9188		805.135	94.2075		903.969	-1.94081				885.3	0.13694		2298.86	794.242		1471.79	110.079		1471.79	154.235		1471.79	87.022		1471.79	54.3064
		804.665	29.7547		805.617	90.4861		805.617	91.019		805.617	92.9522		805.617	94.2252		904.451	-1.94097				886.265	0.0642		2301.23	792.992		1473.35	109.816		1473.35	154.848		1473.35	86.4013		1473.35	54.0489
		805.148	29.6853		806.099	90.5194		806.099	91.0525		806.099	92.9853		806.099	94.2428		904.933	-1.94114				887.229	0.0244		2303.6	792.309		1474.91	108.685		1474.91	155.633		1474.91	85.0735		1474.91	53.8306
		805.63	29.6143		806.581	90.5526		806.581	91.0918		806.581	93.0182		806.581	94.2603		905.415	-1.94138				888.193	0.01495		2305.96	792.268		1476.48	108.431		1476.48	155.967		1476.48	83.2661		1476.48	53.5992
		806.112	29.5435		807.063	90.5857		807.063	91.134		807.063	93.0508		807.063	94.2775		905.897	-1.94168				889.157	0.04489		2308.33	792.738		1478.04	109.026		1478.04	156.753		1478.04	81.3292		1478.04	53.5952
		806.594	29.4761		807.546	90.6186		807.546	91.1772		807.546	93.083		807.546	94.2947		906.38	-1.94202				890.121	0.12811		2310.69	793.428		1479.6	109.037		1479.6	157.592		1479.6	81.7902		1479.6	54.3261
		807.076	29.4166		808.028	90.6513		808.028	91.2209		808.028	93.1148		808.028	94.3116		906.862	-1.94232				891.086	0.16069		2313.06	793.938		1481.16	109.061		1481.16	158.485		1481.16	83.7855		1481.16	54.8185
		807.558	29.3708		808.51	90.6839		808.51	91.2643		808.51	93.1463		808.51	94.3284		907.344	-1.94269				892.05	0.07363		2315.42	794.436		1482.72	109.372		1482.72	159.386		1482.72	86.1777		1482.72	55.0085
		808.04	29.3447		808.992	90.7162		808.992	91.3068		808.992	93.1774		808.992	94.3451		907.826	-1.94315				893.014	0.01244		2317.78	795.422		1484.29	109.806		1484.29	160.599		1484.29	87.8423		1484.29	55.2833
		808.523	29.3431		809.474	90.7482		809.474	91.348		809.474	93.208		809.474	94.3616		908.308	-1.94371				893.979	0.05392		2320.14	796.492		1485.85	110.264		1485.85	161.523		1485.85	88.7957		1485.85	55.485
		809.005	29.3685		809.956	90.7801		809.956	91.3866		809.956	93.2381		809.956	94.3779		908.79	-1.94438				894.943	0.14592		2322.5	796.668		1487.41	111.38		1487.41	161.788		1487.41	89.2116		1487.41	55.2278
		809.487	29.4196		810.438	90.8117		810.438	91.4202		810.438	93.2675		810.438	94.394		909.272	-1.94528				895.907	0.18605		2324.86	795.914		1488.97	113.01		1488.97	161.904		1488.97	89.2277		1488.97	54.7833
		809.969	29.4919		810.92	90.843		810.92	91.4508		810.92	93.2963		810.92	94.4101		909.754	-1.94635				896.871	0.12044		2327.22	795.113		1490.53	113.604		1490.53	162.47		1490.53	89.0863		1490.53	54.9678
		810.451	29.578		811.403	90.874		811.403	91.4795		811.403	93.3247		811.403	94.426		910.236	-1.94782				897.835	0.04109		2329.58	794.902		1492.09	115.078		1492.09	163.701		1492.09	88.6379		1492.09	55.5141
		810.933	29.6694		811.885	90.9048		811.885	91.5066		811.885	93.3528		811.885	94.4419		910.718	-1.94985				898.8	0.06155		2331.94	795.301		1493.65	117.035		1493.65	164.816		1493.65	87.425		1493.65	55.9621
		811.415	29.7581		812.367	90.9352		812.367	91.533		812.367	93.3805		812.367	94.4579		911.201	-1.95219				899.764	0.10842		2334.3	795.926		1495.21	118.15		1495.21	165.18		1495.21	85.7726		1495.21	56.0521
		811.897	29.8376		812.849	90.9654		812.849	91.5583		812.849	93.4081		812.849	94.4739		911.683	-1.95475				900.728	0.10225		2336.65	796.312		1496.77	117.443		1496.77	164.887		1496.77	86.1849		1496.77	56.2862
		812.38	29.9043		813.331	90.9953		813.331	91.5824		813.331	93.4354		813.331	94.4901		912.165	-1.95742				901.692	0.04061		2339.01	796.41		1498.33	116.629		1498.33	164.438		1498.33	87.185		1498.33	56.6239
		812.862	29.9569		813.813	91.0249		813.813	91.6051		813.813	93.4626		813.813	94.5066		912.647	-1.96014				902.657	-0.01132		2341.36	796.512		1499.89	117.415		1499.89	163.666		1499.89	87.4781		1499.89	57.2082
		813.344	29.9958		814.295	91.0542		814.295	91.6261		814.295	93.4899		814.295	94.5236		913.129	-1.96294				903.621	0.03101		2343.72	796.762		1501.44	116.826		1501.44	163.251		1501.44	89.1862		1501.44	57.7234
		813.826	30.0224		814.777	91.0832		814.777	91.6462		814.777	93.5172		814.777	94.5409		913.611	-1.96574				904.585	0.17827		2346.07	797.113		1503	116.298		1503	163.26		1503	90.8251		1503	57.8577
		814.308	30.0382		815.26	91.1118		815.26	91.6658		815.26	93.5443		815.26	94.5584		914.093	-1.9686				905.549	0.28784		2348.42	797.477		1504.56	116.978		1504.56	164.433		1504.56	91.3194		1504.56	59.0007
		814.79	30.0448		815.742	91.1401		815.742	91.6851		815.742	93.5712		815.742	94.576		914.575	-1.97154				906.514	0.33729		2350.78	797.77		1506.12	118.43		1506.12	166.43		1506.12	92.6602		1506.12	60.0215
		815.272	30.0441		816.224	91.168		816.224	91.7041		816.224	93.598		816.224	94.5936		915.058	-1.97442				907.478	0.3906		2353.13	797.848		1507.67	120.575		1507.67	168		1507.67	94.8867		1507.67	60.0404
		815.754	30.0379		816.706	91.1956		816.706	91.7236		816.706	93.6247		816.706	94.6114		915.54	-1.97715				908.442	0.49673		2355.48	797.551		1509.23	122.594		1509.23	170.881		1509.23	96.1179		1509.23	59.6549
		816.236	30.0282		817.188	91.2227		817.188	91.7442		817.188	93.6511		817.188	94.6291		916.022	-1.97967				909.406	0.61346		2357.83	797.164		1510.79	124.002		1510.79	174.42		1510.79	96.627		1510.79	57.8493
		816.719	30.0166		817.67	91.2493		817.67	91.7672		817.67	93.6773		817.67	94.6469		916.504	-1.98209				910.37	0.63469		2360.18	797.238		1512.34	124.997		1512.34	177.476		1512.34	93.3005		1512.34	58.3678
		817.201	30.0042		818.152	91.2753		818.152	91.7951		818.152	93.7032		818.152	94.6644		916.986	-1.98428				911.335	0.51685		2362.53	797.689		1513.9	126.397		1513.9	176.856		1513.9	90.7336		1513.9	61.1439
		817.683	29.9914		818.634	91.3008		818.634	91.8254		818.634	93.729		818.634	94.6819		917.468	-1.98603				912.299	0.39388		2364.88	797.922		1515.46	127.904		1515.46	178.653		1515.46	94.3959		1515.46	62.2654
		818.165	29.978		819.116	91.3259		819.116	91.8564		819.116	93.7546		819.116	94.6994		917.95	-1.98708				913.263	0.28104		2367.22	797.682		1517.01	129.829		1517.01	180.652		1517.01	100.383		1517.01	63.1952
		818.647	29.9638		819.598	91.3507		819.598	91.8877		819.598	93.7801		819.598	94.717		918.432	-1.98702				914.227	0.19421		2369.57	797.27		1518.56	132.21		1518.56	182.912		1518.56	104.045		1518.56	64.6303
		819.129	29.9486		820.081	91.3751		820.081	91.9185		820.081	93.8055		820.081	94.7345		918.915	-1.98632				915.192	0.15828		2371.92	797.26		1520.12	134.811		1520.12	184.476		1520.12	106.043		1520.12	66.4039
		819.611	29.9331		820.563	91.3992		820.563	91.9483		820.563	93.831		820.563	94.752		919.397	-1.98527				916.156	0.17161		2374.26	797.871		1521.67	137.563		1521.67	182.807		1521.67	109.035		1521.67	68.2561
		820.093	29.9181		821.045	91.4229		821.045	91.9765		821.045	93.8564		821.045	94.7697		919.879	-1.98398				917.12	0.21061		2376.61	798.648		1523.23	140.508		1523.23	185.747		1523.23	110.691		1523.23	70.0588
		820.576	29.9045		821.527	91.4463		821.527	92.0014		821.527	93.8819		821.527	94.7874		920.361	-1.98265				918.084	0.25486		2378.95	799.234		1524.78	145.091		1524.78	190.472		1524.78	111.738		1524.78	71.7021
		821.058	29.8929		822.009	91.4695		822.009	92.0205		822.009	93.9076		822.009	94.8053		920.843	-1.9812				919.048	0.29942		2381.29	799.732		1526.34	150.017		1526.34	190.475		1526.34	112.005		1526.34	73.2582
		821.54	29.883		822.491	91.4924		822.491	92.0362		822.491	93.9333		822.491	94.8233		921.325	-1.97975				920.013	0.30603		2383.64	800.199		1527.89	152.442		1527.89	189.839		1527.89	112.002		1527.89	74.8859
		822.022	29.874		822.973	91.5151		822.973	92.05		822.973	93.9592		822.973	94.8413		921.807	-1.97826				920.977	0.27669		2385.98	800.689		1529.44	153.242		1529.44	189.266		1529.44	112.799		1529.44	76.5449
		822.504	29.8649		823.455	91.5375		823.455	92.0625		823.455	93.9851		823.455	94.8592		922.289	-1.97691				921.941	0.25897		2388.32	801.258		1530.99	152.603		1530.99	188.392		1530.99	113.995		1530.99	77.1945
		822.986	29.8548		823.938	91.5597		823.938	92.0745		823.938	94.0109		823.938	94.8772		922.771	-1.9757				922.905	0.28675		2390.66	801.721		1532.55	150.992		1532.55	187.615		1532.55	116.403		1532.55	77.5609
		823.468	29.8433		824.42	91.5816		824.42	92.0861		824.42	94.0369		824.42	94.8951		923.254	-1.97478				923.87	0.33262		2393	802.106		1534.1	148.748		1534.1	185.973		1534.1	116.706		1534.1	77.7442
		823.951	29.8303		824.902	91.6033		824.902	92.0973		824.902	94.0629		824.902	94.9128		923.736	-1.97407				924.834	0.30543		2395.34	802.547		1535.65	143.514		1535.65	185.037		1535.65	117.074		1535.65	77.8838
		824.433	29.8159		825.384	91.6249		825.384	92.1089		825.384	94.089		825.384	94.9302		924.218	-1.97367				925.798	0.16366		2397.68	802.625		1537.2	139.347		1537.2	184.277		1537.2	117.293		1537.2	78.4529
		824.915	29.7997		825.866	91.6462		825.866	92.1218		825.866	94.1151		825.866	94.9471		924.7	-1.97369				926.762	0.04858		2400.02	802.106		1538.75	139.026		1538.75	183.575		1538.75	116.042		1538.75	79.6094
		825.397	29.781		826.348	91.6673		826.348	92.1354		826.348	94.1413		826.348	94.9637		925.182	-1.97432				927.727	0.00368		2402.35	801.91		1540.3	137.897		1540.3	183.341		1540.3	114.484		1540.3	81.8805
		825.879	29.7584		826.83	91.6883		826.83	92.1494		826.83	94.1676		826.83	94.9802		925.664	-1.97579				928.691	-0.01472		2404.69	803.023		1541.86	135.596		1541.86	183.698		1541.86	113.56		1541.86	85.07
		826.361	29.731		827.312	91.7092		827.312	92.1639		827.312	94.1939		827.312	94.9966		926.146	-1.97868				929.655	-0.0589		2407.03	804.824		1543.41	136.247		1543.41	184.961		1543.41	113.439		1543.41	87.6329
		826.843	29.6981		827.794	91.73		827.794	92.1784		827.794	94.2202		827.794	95.0131		926.628	-1.98245				930.619	-0.13744		2409.36	805.945		1544.96	139.94		1544.96	187.183		1544.96	114.444		1544.96	89.7677
		827.325	29.6598		828.277	91.7507		828.277	92.1935		828.277	94.2467		828.277	95.0297		927.111	-1.98686				931.584	-0.2035		2411.7	806.516		1546.5	142.806		1546.5	190.313		1546.5	116.941		1546.5	92.5148
		827.808	29.6173		828.759	91.7714		828.759	92.2092		828.759	94.2733		828.759	95.0465		927.593	-1.99171				932.548	-0.20189		2414.03	807.662		1548.05	143.469		1548.05	194.428		1548.05	121.037		1548.05	95.5461
		828.29	29.572		829.241	91.7921		829.241	92.2261		829.241	94.2999		829.241	95.0636		928.075	-1.99689				933.512	-0.1564		2416.36	809.324		1549.6	144.244		1549.6	199.465		1549.6	125.265		1549.6	99.4301
		828.772	29.5255		829.723	91.8128		829.723	92.2448		829.723	94.3267		829.723	95.0812		928.557	-2.00246				934.476	-0.11831		2418.7	810.502		1551.15	145.58		1551.15	205.564		1551.15	129.112		1551.15	104.52
		829.254	29.4795		830.205	91.8336		830.205	92.2645		830.205	94.3536		830.205	95.0993		929.039	-2.00834				935.441	-0.09067		2421.03	810.797		1552.7	148.431		1552.7	213.025		1552.7	134.983		1552.7	111.186
		829.736	29.4359		830.687	91.8544		830.687	92.2849		830.687	94.3806		830.687	95.1175		929.521	-2.01438				936.405	-0.08123		2423.36	810.561		1554.25	152.865		1554.25	221.743		1554.25	142.981		1554.25	119.623
		830.218	29.3969		831.169	91.8753		831.169	92.3058		831.169	94.4077		831.169	95.136		930.003	-2.0205				937.369	-0.09674		2425.69	810.234		1555.8	159.736		1555.8	231.792		1555.8	152.13		1555.8	129.119
		830.7	29.3652		831.651	91.8962		831.651	92.3272		831.651	94.4348		831.651	95.1545		930.485	-2.0267				938.333	-0.1255		2428.02	809.838		1557.34	169.104		1557.34	243.509		1557.34	163.057		1557.34	139.97
		831.182	29.3436		832.134	91.9172		832.134	92.3487		832.134	94.4619		832.134	95.1732		930.967	-2.03307				939.297	-0.12082		2430.35	809.199		1558.89	180.1		1558.89	257.28		1558.89	175.38		1558.89	152.444
		831.664	29.3344		832.616	91.9383		832.616	92.3705		832.616	94.4891		832.616	95.1919		931.45	-2.03955				940.262	-0.05131		2432.68	808.707		1560.44	192.927		1560.44	273.9		1560.44	187.955		1560.44	166.738
		832.147	29.3392		833.098	91.9595		833.098	92.3919		833.098	94.5162		833.098	95.2106		931.932	-2.04611				941.226	-0.000648193		2435	809.105		1561.99	207.69		1561.99	291.566		1561.99	203.967		1561.99	183.163
		832.629	29.3577		833.58	91.9807		833.58	92.4126		833.58	94.5434		833.58	95.2292		932.414	-2.05282				942.19	0.04854		2437.33	810.484		1563.53	224.649		1563.53	308.529		1563.53	223.563		1563.53	203.088
		833.111	29.3882		834.062	92.002		834.062	92.4329		834.062	94.5705		834.062	95.2477		932.896	-2.05956				943.154	0.07496		2439.66	811.961		1565.08	241.913		1565.08	326.056		1565.08	244.633		1565.08	226.499
		833.593	29.4276		834.544	92.0234		834.544	92.4533		834.544	94.5976		834.544	95.2663		933.378	-2.06621				944.119	0.03625		2441.98	812.547		1566.62	258.987		1566.62	344.428		1566.62	267.906		1566.62	254.545
		834.075	29.4724		835.026	92.0451		835.026	92.4739		835.026	94.6248		835.026	95.2851		933.86	-2.07271				945.083	-0.05583		2444.31	812.207		1568.17	275.925		1568.17	362.6		1568.17	293.262		1568.17	285.178
		834.557	29.5192		835.508	92.067		835.508	92.495		835.508	94.6519		835.508	95.304		934.342	-2.07911				946.047	-0.10008		2446.63	811.594		1569.72	294.368		1569.72	379.555		1569.72	320.16		1569.72	316.847
		835.039	29.5657		835.99	92.0892		835.99	92.5165		835.99	94.6792		835.99	95.3231		934.824	-2.08547				947.011	-0.02415		2448.95	811		1571.26	317.041		1571.26	393.086		1571.26	346.557		1571.26	349.509
		835.521	29.6105		836.473	92.1116		836.473	92.5383		836.473	94.7064		836.473	95.3424		935.307	-2.09177				947.976	0.05558		2451.28	810.18		1572.81	344.178		1572.81	401.209		1572.81	371.322		1572.81	382.6
		836.004	29.6527		836.955	92.1345		836.955	92.5604		836.955	94.7338		836.955	95.3621		935.789	-2.09804				948.94	0.07542		2453.6	808.914		1574.35	370.661		1574.35	405.03		1574.35	393.473		1574.35	415.949
		836.486	29.6921		837.437	92.158		837.437	92.5829		837.437	94.7613		837.437	95.382		936.271	-2.1042				949.904	0.05792		2455.92	807.484		1575.89	389.154		1575.89	403.985		1575.89	410.84		1575.89	446.193
		836.968	29.7282		837.919	92.1819		837.919	92.606		837.919	94.7889		837.919	95.4023		936.753	-2.1103				950.868	0.02668		2458.24	806.523		1577.44	400.447		1577.44	398.992		1577.44	421.012		1577.44	471.194
		837.45	29.7602		838.401	92.2061		838.401	92.6297		838.401	94.8165		838.401	95.4228		937.235	-2.11642				951.832	-0.00324		2460.56	806.266		1578.98	406.281		1578.98	390.33		1578.98	421.707		1578.98	482.997
		837.932	29.7876		838.883	92.2307		838.883	92.6542		838.883	94.8442		838.883	95.4437		937.717	-2.12256				952.797	-0.01976		2462.88	806.395		1580.52	405.202		1580.52	377.847		1580.52	414.881		1580.52	483.912
		838.414	29.8105		839.365	92.2555		839.365	92.6793		839.365	94.8718		839.365	95.4648		938.199	-2.12864				953.761	0.00161		2465.2	806.703		1582.07	397.552		1582.07	361.262		1582.07	404.676		1582.07	478.33
		838.896	29.8292		839.847	92.2806		839.847	92.7055		839.847	94.8995		839.847	95.4862		938.681	-2.1346				954.725	0.06637		2467.52	807.117		1583.61	385.828		1583.61	341.615		1583.61	389.184		1583.61	465.238
		839.379	29.8447		840.33	92.306		840.33	92.7331		840.33	94.927		840.33	95.5079		939.163	-2.14032				955.689	0.0841		2469.84	807.336		1585.15	369.713		1585.15	322.011		1585.15	370.779		1585.15	444.998
		839.861	29.8582		840.812	92.3317		840.812	92.763		840.812	94.9545		840.812	95.5297		939.645	-2.14591				956.654	0.01983		2472.15	807.266		1586.69	351.133		1586.69	304.55		1586.69	350.957		1586.69	417.396
		840.343	29.8702		841.294	92.3575		841.294	92.7969		841.294	94.9817		841.294	95.5518		940.128	-2.15129				957.618	-0.03629		2474.47	807.191		1588.24	332.054		1588.24	289.66		1588.24	328.464		1588.24	386
		840.825	29.8805		841.776	92.3837		841.776	92.8328		841.776	95.0088		841.776	95.5741		940.61	-2.15634				958.582	-0.01501		2476.78	807.121		1589.78	313.845		1589.78	276.307		1589.78	303.655		1589.78	354.641
		841.307	29.8884		842.258	92.41		842.258	92.8696		842.258	95.0359		842.258	95.5969		941.092	-2.16085				959.546	0.06477		2479.1	806.892		1591.32	293.436		1591.32	265.073		1591.32	279.905		1591.32	322.152
		841.789	29.8931		842.74	92.4366		842.74	92.907		842.74	95.063		842.74	95.6199		941.574	-2.16464				960.511	0.10801		2481.41	806.749		1592.86	274.815		1592.86	252.654		1592.86	259.191		1592.86	289.515
		842.271	29.894		843.222	92.4634		843.222	92.9446		843.222	95.09		843.222	95.6433		942.056	-2.16798				961.475	0.11679		2483.73	806.809		1594.4	257.272		1594.4	239.371		1594.4	239.022		1594.4	259.1
		842.753	29.891		843.704	92.4904		843.704	92.9815		843.704	95.1172		843.704	95.6672		942.538	-2.17102				962.439	0.07333		2486.04	806.639		1595.94	242.007		1595.94	230.823		1595.94	220.131		1595.94	232.651
		843.236	29.8847		844.187	92.5175		844.187	93.0177		844.187	95.1445		844.187	95.6916		943.02	-2.17378				963.403	-0.06981		2488.35	806.048		1597.48	228.208		1597.48	223.131		1597.48	204.827		1597.48	210.092
		843.718	29.8757		844.669	92.5449		844.669	93.0515		844.669	95.172		844.669	95.7167		943.502	-2.1764				964.367	-0.20819		2490.66	805.359		1599.02	215.497		1599.02	218.718		1599.02	192.135		1599.02	190.637
		844.2	29.8643		845.151	92.5725		845.151	93.0806		845.151	95.1999		845.151	95.7428		943.985	-2.17897				965.332	-0.24766		2492.97	804.755		1600.56	205.319		1600.56	216.402		1600.56	182.108		1600.56	173.851
		844.682	29.8502		845.633	92.6003		845.633	93.1074		845.633	95.228		845.633	95.7695		944.467	-2.18135				966.296	-0.17876		2495.28	804.159		1602.1	197.454		1602.1	213.028		1602.1	174.911		1602.1	159.029
		845.164	29.8327		846.115	92.6282		846.115	93.1331		846.115	95.2563		846.115	95.7968		944.949	-2.18374				967.26	-0.07843		2497.59	803.598		1603.64	189.728		1603.64	208.502		1603.64	168.736		1603.64	146.354
		845.646	29.8112		846.597	92.6563		846.597	93.1578		846.597	95.2846		846.597	95.8244		945.431	-2.18608				968.224	-0.02415		2499.9	803.23		1605.18	183.741		1605.18	205.097		1605.18	162.962		1605.18	135.947
		846.128	29.7856		847.079	92.6845		847.079	93.1822		847.079	95.3129		847.079	95.8523		945.913	-2.1884				969.189	-0.01036		2502.21	803.164		1606.72	179.065		1606.72	205.914		1606.72	157.111		1606.72	127.701
		846.61	29.7564		847.561	92.7127		847.561	93.2066		847.561	95.3411		847.561	95.8805		946.395	-2.19081				970.153	0.00926		2504.51	803.305		1608.25	175.233		1608.25	204.855		1608.25	151.871		1608.25	121.466
		847.092	29.725		848.043	92.7411		848.043	93.2313		848.043	95.3693		848.043	95.9088		946.877	-2.19325				971.117	0.04201		2506.82	803.449		1609.79	172.43		1609.79	203.07		1609.79	147.276		1609.79	117.038
		847.575	29.6926		848.525	92.7695		848.525	93.2575		848.525	95.3974		848.525	95.9372		947.359	-2.19578				972.081	0.05368		2509.13	803.59		1611.33	170.451		1611.33	200.543		1611.33	143.447		1611.33	113.725
		848.057	29.6603		849.008	92.7981		849.008	93.287		849.008	95.4252		849.008	95.9655		947.842	-2.19846				973.046	0.00109		2511.43	803.871		1612.87	168.598		1612.87	197.246		1612.87	140.552		1612.87	110.618
		848.539	29.6284		849.49	92.8266		849.49	93.318		849.49	95.4529		849.49	95.9937		948.324	-2.20138				974.01	-0.09526		2513.74	804.141		1614.4	165.26		1614.4	193.613		1614.4	137.141		1614.4	107.92
		849.021	29.597		849.972	92.8552		849.972	93.3492		849.972	95.4804		849.972	96.022		948.806	-2.20468				974.974	-0.12031		2516.04	803.906		1615.94	161.013		1615.94	190.071		1615.94	132.79		1615.94	105.916
		849.503	29.5664		850.454	92.8838		850.454	93.3802		850.454	95.5078		850.454	96.0503		949.288	-2.20861				975.938	-0.02927		2518.34	803.203		1617.47	156.721		1617.47	186.551		1617.47	129.451		1617.47	104.663
		849.985	29.5371		850.936	92.9124		850.936	93.4103		850.936	95.5352		850.936	96.0787		949.77	-2.21294				976.903	0.01458		2520.65	802.898		1619.01	152.541		1619.01	183.117		1619.01	127.952		1619.01	103.37
		850.467	29.5106		851.418	92.9409		851.418	93.4394		851.418	95.5624		851.418	96.1072		950.252	-2.21749				977.867	0.02008		2522.95	803.305		1620.55	148.838		1620.55	179.574		1620.55	126.204		1620.55	100.908
		850.949	29.4884		851.9	92.9694		851.9	93.467		851.9	95.5894		851.9	96.1357		950.734	-2.2223				978.831	0.01142		2525.25	803.684		1622.08	145.003		1622.08	174.841		1622.08	123.171		1622.08	96.6081
		851.432	29.4718		852.382	92.9977		852.382	93.4922		852.382	95.6163		852.382	96.1643		951.216	-2.22719				979.795	-0.01951		2527.55	803.641		1623.62	140.247		1623.62	169.845		1623.62	118.911		1623.62	91.7796
		851.914	29.4613		852.865	93.0258		852.865	93.5135		852.865	95.6429		852.865	96.1929		951.698	-2.23221				980.76	-0.06681		2529.85	803.379		1625.15	133.711		1625.15	164.313		1625.15	113.112		1625.15	86.769
		852.396	29.4566		853.347	93.0538		853.347	93.5323		853.347	95.6693		853.347	96.2215		952.181	-2.23734				981.724	-0.09943		2532.15	803.031		1626.69	126.298		1626.69	158.071		1626.69	107.523		1626.69	81.6543
		852.878	29.4564		853.829	93.0816		853.829	93.5491		853.829	95.6957		853.829	96.2501		952.663	-2.24255				982.688	-0.09891		2534.45	803.047		1628.22	118.946		1628.22	153.563		1628.22	102.32		1628.22	76.3988
		853.36	29.4595		854.311	93.1094		854.311	93.5644		854.311	95.7218		854.311	96.2787		953.145	-2.24781				983.652	-0.08805		2536.74	803.949		1629.75	113.311		1629.75	148.83		1629.75	97.3732		1629.75	71.2657
		853.842	29.465		854.793	93.137		854.793	93.5789		854.793	95.7479		854.793	96.3071		953.627	-2.25314				984.616	-0.0615		2539.04	805.341		1631.29	109.628		1631.29	143.873		1631.29	92.6211		1631.29	66.3582
		854.324	29.4726		855.275	93.1645		855.275	93.5919		855.275	95.7738		855.275	96.3355		954.109	-2.2584				985.581	-0.0179		2541.34	806.389		1632.82	106.785		1632.82	140.226		1632.82	87.7532		1632.82	62.4902
		854.807	29.4827		855.757	93.1918		855.757	93.6034		855.757	95.7996		855.757	96.3637		954.591	-2.26367				986.545	-0.000737305		2543.63	806.801		1634.36	103.688		1634.36	138.523		1634.36	82.6273		1634.36	59.6224
		855.289	29.4954		856.239	93.219		856.239	93.6127		856.239	95.8254		856.239	96.3916		955.073	-2.26895				987.509	-0.04416		2545.93	806.76		1635.89	100.388		1635.89	138.189		1635.89	78.0442		1635.89	57.8123
		855.771	29.5107		856.721	93.2461		856.721	93.6188		856.721	95.8512		856.721	96.4193		955.555	-2.27412				988.473	-0.11674		2548.22	806.587		1637.42	97.6745		1637.42	135.056		1637.42	75.8066		1637.42	55.3102
		856.253	29.5276		857.204	93.2731		857.204	93.6233		857.204	95.8769		857.204	96.4467		956.038	-2.2792				989.438	-0.1168		2550.52	807.067		1638.95	95.4378		1638.95	131.306		1638.95	73.6527		1638.95	51.9311
		856.735	29.5448		857.686	93.2999		857.686	93.6273		857.686	95.9025		857.686	96.4739		956.52	-2.28399				990.402	0.02698		2552.81	807.546		1640.48	93.3191		1640.48	127.819		1640.48	70.5493		1640.48	49.3931
		857.217	29.5612		858.168	93.3265		858.168	93.631		858.168	95.928		858.168	96.5009		957.002	-2.2883				991.366	0.1034		2555.1	808.025		1642.02	90.9831		1642.02	124.646		1642.02	68.1515		1642.02	48.2531
		857.699	29.576		858.65	93.353		858.65	93.6349		858.65	95.9533		858.65	96.5278		957.484	-2.29237				992.33	0.06974		2557.39	808.505		1643.55	89.2369		1643.55	122.063		1643.55	66.8261		1643.55	47.6292
		858.181	29.5897		859.132	93.3794		859.132	93.6398		859.132	95.9785		859.132	96.5545		957.966	-2.29633				993.294	0.02341		2559.69	808.984		1645.08	85.5223		1645.08	120.091		1645.08	66.5233		1645.08	47.1147
		858.663	29.6029		859.614	93.4055		859.614	93.6466		859.614	96.0035		859.614	96.5812		958.448	-2.30018				994.259	-0.00413		2561.98	809.463		1646.61	85.5806		1646.61	118.577		1646.61	65.8165		1646.61	46.2732
		859.146	29.6165		860.096	93.4315		860.096	93.6568		860.096	96.0284		860.096	96.6077		958.93	-2.30412				995.223	-0.01729		2564.27	809.943		1648.14	84.8946		1648.14	117.019		1648.14	65.3096		1648.14	45.6953
		859.628	29.6305		860.578	93.4572		860.578	93.6736		860.578	96.053		860.578	96.6343		959.412	-2.30809				996.187	-0.02403		2566.55	810.422		1649.67	84.0842		1649.67	115.283		1649.67	65.0462		1649.67	44.4294
		860.11	29.6441		861.061	93.4828		861.061	93.694		861.061	96.0774		861.061	96.6608		959.894	-2.3121				997.151	-0.01642		2568.84	810.902		1651.2	81.7318		1651.2	113.633		1651.2	64.0262		1651.2	42.9876
		860.592	29.6561		861.543	93.5082		861.543	93.7163		861.543	96.1016		861.543	96.6871		960.377	-2.31622				998.116	0.01218		2571.13	811.381		1652.73	79.9207		1652.73	111.777		1652.73	62.9352		1652.73	42.0113
		861.074	29.6654		862.025	93.5334		862.025	93.7401		862.025	96.1256		862.025	96.7133		960.859	-2.32049				999.08	0.04288		2573.42	811.86		1654.26	78.3985		1654.26	109.645		1654.26	61.8922		1654.26	41.9205
		861.556	29.6716		862.507	93.5584		862.507	93.7645		862.507	96.1495		862.507	96.7393		961.341	-2.3249				1000.04	0.07788		2575.7	812.34		1655.79	77.0107		1655.79	107.912		1655.79	60.858		1655.79	42.8952
		862.038	29.6756		862.989	93.5833		862.989	93.7892		862.989	96.1732		862.989	96.7652		961.823	-2.32951				1001.01	0.13929		2577.99	813.16		1657.32	75.8069		1657.32	106.756		1657.32	59.9785		1657.32	42.7007
		862.52	29.6788		863.471	93.6079		863.471	93.8139		863.471	96.1966		863.471	96.7908		962.305	-2.33428				1001.97	0.22514		2580.28	813.945		1658.84	74.8455		1658.84	106.41		1658.84	59.6001		1658.84	41.1175
		863.003	29.6829		863.953	93.6324		863.953	93.8375		863.953	96.2198		863.953	96.8161		962.787	-2.3393				1002.94	0.30359		2582.56	814.973		1660.37	74.1147		1660.37	104.896		1660.37	59.4469		1660.37	41.1655
		863.485	29.6886		864.435	93.6568		864.435	93.8579		864.435	96.2427		864.435	96.8411		963.269	-2.34457				1003.9	0.33563		2584.84	816.019		1661.9	73.5175		1661.9	103.434		1661.9	59.1133		1661.9	41.2015
		863.967	29.6957		864.918	93.6809		864.918	93.877		864.918	96.2654		864.918	96.8659		963.751	-2.35017				1004.87	0.32101		2587.13	817.098		1663.43	72.9608		1663.43	102.645		1663.43	58.9762		1663.43	40.2262
		864.449	29.7028		865.4	93.7049		865.4	93.8958		865.4	96.2878		865.4	96.8904		964.234	-2.35617				1005.83	0.33133		2589.41	818.73		1664.95	73.457		1664.95	104.801		1664.95	58.143		1664.95	40.118
		864.931	29.7086		865.882	93.7287		865.882	93.9144		865.882	96.3101		865.882	96.9147		964.716	-2.36279				1006.79	0.39011		2591.69	820.914		1666.48	73.6586		1666.48	106.848		1666.48	56.9371		1666.48	41.0667
		865.413	29.7122		866.364	93.7522		866.364	93.9332		866.364	96.3322		866.364	96.9386		965.198	-2.36982				1007.76	0.42587		2593.97	822.922		1668.01	74.0891		1668.01	104.77		1668.01	56.0494		1668.01	42.3775
		865.895	29.7138		866.846	93.7755		866.846	93.9525		866.846	96.3542		866.846	96.9625		965.68	-2.37721				1008.72	0.4218		2596.25	824.309		1669.54	74.2138		1669.54	99.9318		1669.54	55.957		1669.54	41.9471
		866.377	29.7147		867.328	93.7985		867.328	93.9723		867.328	96.376		867.328	96.9861		966.162	-2.38496				1009.69	0.38965		2598.53	825.356		1671.06	73.4583		1671.06	94.2248		1671.06	56.3158		1671.06	41.0569
		866.86	29.716		867.81	93.8212		867.81	93.9934		867.81	96.3978		867.81	97.0096		966.644	-2.39297				1010.65	0.33956		2600.81	826.551		1672.59	71.9805		1672.59	93.124		1672.59	56.5184		1672.59	40.0977
		867.342	29.7184		868.292	93.8435		868.292	94.0169		868.292	96.4196		868.292	97.0332		967.126	-2.40127				1011.62	0.27426		2603.09	827.984		1674.11	71.6028		1674.11	94.9801		1674.11	55.4328		1674.11	38.5551
		867.824	29.7214		868.774	93.8655		868.774	94.0416		868.774	96.4414		868.774	97.0567		967.608	-2.40982				1012.58	0.23037		2605.37	829.617		1675.64	72.3886		1675.64	98.2179		1675.64	54.6237		1675.64	37.9583
		868.306	29.7237		869.256	93.8872		869.256	94.0668		869.256	96.463		869.256	97.0798		968.091	-2.41862				1013.54	0.2115		2607.64	832.098		1677.16	71.8947		1677.16	99.0094		1677.16	54.3442		1677.16	37.6741
		868.788	29.7238		869.739	93.9086		869.739	94.0923		869.739	96.4845		869.739	97.1027		968.572	-2.42754				1014.51	0.20715		2609.92	835.949		1678.69	71.6456		1678.69	97.0887		1678.69	54.4062		1678.69	37.3482
		869.27	29.7207		870.221	93.9297		870.221	94.1176		870.221	96.5058		870.221	97.1252		969.055	-2.43664				1015.47	0.23902		2612.2	840.051		1680.21	70.64		1680.21	96.9514		1680.21	54.783		1680.21	37.252
		869.752	29.7146		870.703	93.9505		870.703	94.1426		870.703	96.5269		870.703	97.1472		969.537	-2.44602				1016.44	0.28557		2614.47	843.188		1681.74	67.1558		1681.74	96.0862		1681.74	55.2241		1681.74	37.2219
		870.234	29.7063		871.185	93.971		871.185	94.1672		871.185	96.5478		871.185	97.1687		970.019	-2.45571				1017.4	0.30257		2616.75	846.113		1683.26	67.9495		1683.26	97.6504		1683.26	54.8723		1683.26	37.2994
		870.717	29.6972		871.667	93.9912		871.667	94.1911		871.667	96.5684		871.667	97.1895		970.501	-2.46571				1018.37	0.2659		2619.02	850.152		1684.78	68.2404		1684.78	98.7225		1684.78	53.5802		1684.78	36.9651
		871.199	29.6877		872.149	94.0112		872.149	94.2136		872.149	96.5887		872.149	97.2095		970.983	-2.47598				1019.33	0.20498		2621.29	855.867		1686.31	68.2713		1686.31	96.4793		1686.31	52.8493		1686.31	35.1299
		871.681	29.6772		872.631	94.0308		872.631	94.2352		872.631	96.6086		872.631	97.2289		971.465	-2.48669				1020.29	0.18918		2623.56	862.816		1687.83	68.1369		1687.83	94.3633		1687.83	51.8603		1687.83	33.514
		872.163	29.6645		873.114	94.0502		873.114	94.2559		873.114	96.6284		873.114	97.2477		971.947	-2.49785				1021.26	0.21382		2625.84	868.707		1689.35	68.0302		1689.35	92.2979		1689.35	52.081		1689.35	33.3925
		872.645	29.6479		873.596	94.0691		873.596	94.2758		873.596	96.6479		873.596	97.2658		972.429	-2.50969				1022.22	0.1946		2628.11	871.856		1690.88	67.7968		1690.88	90.6701		1690.88	52.4113		1690.88	33.8641
		873.127	29.6266		874.078	94.0878		874.078	94.2948		874.078	96.6672		874.078	97.2835		972.912	-2.52199				1023.19	0.12304		2630.38	874.613		1692.4	66.5608		1692.4	89.694		1692.4	51.9613		1692.4	33.6218
		873.609	29.6011		874.56	94.106		874.56	94.313		874.56	96.6864		874.56	97.3005		973.394	-2.53467				1024.15	0.05682		2632.65	880.395		1693.92	65.9569		1693.92	91.0493		1693.92	52.0276		1693.92	33.5581
		874.091	29.5728		875.042	94.1239		875.042	94.33		875.042	96.7054		875.042	97.3169		973.876	-2.54754				1025.11	0.01906		2634.92	889.016		1695.44	67.5708		1695.44	93.2944		1695.44	52.8398		1695.44	33.6726
		874.573	29.5436		875.524	94.1412		875.524	94.3458		875.524	96.7243		875.524	97.3327		974.358	-2.56062				1026.08	0.00667		2637.19	897.723		1696.96	68.3088		1696.96	94.9033		1696.96	53.895		1696.96	33.4541
		875.056	29.5149		876.006	94.158		876.006	94.3602		876.006	96.7431		876.006	97.3478		974.84	-2.57379				1027.04	0.05018		2639.45	904.863		1698.48	67.4624		1698.48	95.4717		1698.48	54.4779		1698.48	32.2684
		875.538	29.4869		876.488	94.1744		876.488	94.3733		876.488	96.7618		876.488	97.3623		975.322	-2.58704				1028.01	0.13799		2641.72	911.125		1700	63.3514		1700	92.5685		1700	54.0757		1700	35.0425
		876.02	29.4591		876.97	94.1903		876.97	94.3852		876.97	96.7803		876.97	97.3761		975.804	-2.60039				1028.97	0.31788		2643.99	917.863		1701.52	59.5892		1701.52	88.8838		1701.52	50.787		1701.52	36.5771
		876.502	29.4306		877.452	94.2059		877.452	94.3958		877.452	96.7987		877.452	97.3894		976.286	-2.61372				1029.93	0.57897		2646.25	925.598		1703.04	61.7395		1703.04	88.5745		1703.04	50.9319		1703.04	37.0646
		876.984	29.4013		877.935	94.221		877.935	94.4055		877.935	96.8169		877.935	97.4021		976.769	-2.62705				1030.9	0.94726		2648.52	935.16		1704.56	63.9881		1704.56	90.8071		1704.56	50.5253		1704.56	36.8581
		877.466	29.3715		878.417	94.2357		878.417	94.4139		878.417	96.835		878.417	97.4142		977.251	-2.64029				1031.86	1.51799		2650.78	947.898		1706.08	66.1013		1706.08	93.9614		1706.08	50.0655		1706.08	36.113
		877.948	29.3425		878.899	94.2499		878.899	94.4208		878.899	96.8528		878.899	97.4257		977.733	-2.65344				1032.83	2.24919		2653.05	963.105		1707.6	67.4713		1707.6	94.169		1707.6	49.7821		1707.6	35.9886
		878.431	29.3155		879.381	94.2637		879.381	94.426		879.381	96.8705		879.381	97.4365		978.215	-2.66649				1033.79	2.95272		2655.31	978.332		1709.12	68.0412		1709.12	93.312		1709.12	49.7797		1709.12	36.0265
		878.913	29.2909		879.863	94.2771		879.863	94.4286		879.863	96.8879		879.863	97.4463		978.697	-2.67933				1034.76	3.48432		2657.57	992.148		1710.64	66.9112		1710.64	92.3196		1710.64	50.4386		1710.64	36.0443
		879.395	29.2678		880.345	94.29		880.345	94.4296		880.345	96.9051		880.345	97.4555		979.179	-2.69194				1035.72	3.76479		2659.83	1004.22		1712.16	65.9467		1712.16	91.3442		1712.16	51.2597		1712.16	35.8752
		879.877	29.2448		880.827	94.3024		880.827	94.4296		880.827	96.9221		880.827	97.4642		979.661	-2.70416				1036.68	3.52031		2662.09	1014.92		1713.68	64.9805		1713.68	90.3578		1713.68	51.9481		1713.68	35.1267
		880.359	29.2203		881.309	94.3146		881.309	94.4287		881.309	96.939		881.309	97.4725		980.143	-2.71581				1037.65	2.79632		2664.36	1025.38		1715.19	64.1574		1715.19	90.4504		1715.19	51.9828		1715.19	34.0557
		880.841	29.1935		881.792	94.3263		881.792	94.4272		881.792	96.9557		881.792	97.4804		980.625	-2.72699				1038.61	2.02087		2666.62	1036.01		1716.71	63.5552		1716.71	91.1001		1716.71	51.3295		1716.71	33.0847
		881.323	29.1648		882.274	94.3378		882.274	94.4253		882.274	96.9723		882.274	97.4881		981.107	-2.7379				1039.58	1.30461		2668.87	1046.36		1718.23	63.2035		1718.23	91.0446		1718.23	50.6211		1718.23	32.6565
		881.805	29.1358		882.756	94.3488		882.756	94.4232		882.756	96.9887		882.756	97.4955		981.59	-2.74841				1040.54	0.6928		2671.13	1056.09		1719.75	63.1728		1719.75	91.2679		1719.75	49.8123		1719.75	32.7366
		882.288	29.1078		883.238	94.3595		883.238	94.4213		883.238	97.005		883.238	97.503		982.072	-2.75874				1041.51	0.29665		2673.39	1064.09		1721.26	63.5806		1721.26	91.4963		1721.26	49.7723		1721.26	32.9411
		882.77	29.0816		883.72	94.3697		883.72	94.4202		883.72	97.0212		883.72	97.5108		982.554	-2.76875				1042.47	0.15694		2675.65	1069.01		1722.78	64.7956		1722.78	91.0699		1722.78	51.1		1722.78	33.4033
		883.252	29.0565		884.202	94.3796		884.202	94.4196		884.202	97.0373		884.202	97.5185		983.036	-2.77849				1043.43	0.07749		2677.9	1071.36		1724.29	65.3312		1724.29	90.0898		1724.29	51.4586		1724.29	34.0829
		883.734	29.0307		884.684	94.3892		884.684	94.4192		884.684	97.0533		884.684	97.5262		983.518	-2.78807				1044.4	0.07079		2680.16	1072.26		1725.81	65.4785		1725.81	89.299		1725.81	51.1398		1725.81	34.9168
		884.216	29.002		885.166	94.3986		885.166	94.419		885.166	97.0691		885.166	97.5338		984	-2.7974				1045.36	0.08115		2682.42	1071.24		1727.32	62.8021		1727.32	89.3813		1727.32	50.2844		1727.32	35.6659
		884.698	28.9692		885.649	94.4078		885.649	94.4191		885.649	97.0849		885.649	97.5413		984.482	-2.80654				1046.33	0.09331		2684.67	1066.95		1728.84	59.9248		1728.84	89.2837		1728.84	50.7162		1728.84	35.6132
		885.18	28.932		886.131	94.4168		886.131	94.4194		886.131	97.1004		886.131	97.5485		984.965	-2.81541				1047.29	0.09446		2686.92	1058.8		1730.36	64.6489		1730.36	89.1624		1730.36	50.8971		1730.36	35.6855
		885.662	28.8912		886.613	94.4256		886.613	94.42		886.613	97.1159		886.613	97.5556		985.447	-2.82401				1048.26	0.07709		2689.18	1047.41		1731.87	64.997		1731.87	88.9446		1731.87	51.2931		1731.87	35.875
		886.144	28.8478		887.095	94.4342		887.095	94.4209		887.095	97.1311		887.095	97.5625		985.929	-2.83227				1049.22	0.04355		2691.43	1034.53		1733.39	68.1731		1733.39	88.3103		1733.39	51.9461		1733.39	35.8323
		886.627	28.8019		887.577	94.4427		887.577	94.4219		887.577	97.1461		887.577	97.569		986.411	-2.84026				1050.18	0.00394		2693.68	1022.18		1734.9	65.9375		1734.9	87.5554		1734.9	52.8204		1734.9	34.8872
		887.109	28.7526		888.059	94.4512		888.059	94.4232		888.059	97.1609		888.059	97.5753		986.893	-2.84797				1051.15	-0.05628		2695.93	1011.16		1736.41	65.6775		1736.41	86.5581		1736.41	53.434		1736.41	33.8415
		887.591	28.698		888.541	94.4595		888.541	94.4253		888.541	97.1756		888.541	97.5815		987.375	-2.8553				1052.11	-0.11254		2698.18	1000.7		1737.93	61.8286		1737.93	85.5942		1737.93	51.3872		1737.93	35.4047
		888.073	28.6364		889.023	94.4678		889.023	94.428		889.023	97.1902		889.023	97.5876		987.857	-2.86222				1053.08	-0.08829		2700.43	989.449		1739.44	57.7674		1739.44	84.7673		1739.44	49.7119		1739.44	35.4374
		888.555	28.567		889.505	94.4762		889.505	94.4315		889.505	97.2047		889.505	97.5937		988.339	-2.86883				1054.04	0.01308		2702.68	976.617		1740.95	63.1663		1740.95	84.136		1740.95	49.0413		1740.95	31.4799
		889.037	28.4908		889.987	94.4846		889.987	94.436		889.987	97.2193		889.987	97.5997		988.821	-2.87509				1055.01	0.08666		2704.93	962.66		1742.46	67.2026		1742.46	83.4925		1742.46	49.7811		1742.46	30.8612
		889.519	28.4098		890.47	94.4931		890.47	94.4419		890.47	97.2338		890.47	97.6057		989.304	-2.88107				1055.97	0.04665		2707.18	948.578		1743.98	66.342		1743.98	83.1326		1743.98	50.3033		1743.98	30.2612
		890.001	28.3263		890.952	94.5018		890.952	94.4498		890.952	97.2483		890.952	97.6116		989.786	-2.88667				1056.93	-0.08346		2709.43	934.84		1745.49	65.0979		1745.49	83.0464		1745.49	50.3607		1745.49	35.0442
		890.484	28.2415		891.434	94.5107		891.434	94.4609		891.434	97.2629		891.434	97.6176		990.268	-2.89202				1057.9	-0.17692		2711.67	921.906		1747	65.3352		1747	84.3504		1747	51.1468		1747	35.4498
		890.966	28.1554		891.916	94.5198		891.916	94.4739		891.916	97.2775		891.916	97.6235		990.75	-2.897				1058.86	-0.23471		2713.92	910.758		1748.51	65.2969		1748.51	91.0781		1748.51	51.4157		1748.51	35.4518
		891.448	28.0669		892.398	94.5291		892.398	94.4881		892.398	97.2922		892.398	97.6296		991.232	-2.90175				1059.83	-0.24712		2716.17	901.98		1750.02	65.5005		1750.02	93.7886		1750.02	51.5628		1750.02	35.1319
		891.93	27.9749		892.88	94.5386		892.88	94.5032		892.88	97.3069		892.88	97.6357		991.714	-2.9062				1060.79	-0.16228		2718.41	895.125		1751.53	66.0387		1751.53	92.1847		1751.53	51.6191		1751.53	34.7331
		892.412	27.8792		893.362	94.5484		893.362	94.5189		893.362	97.3217		893.362	97.6419		992.196	-2.91032				1061.76	-0.08325		2720.66	889.211		1753.05	66.9588		1753.05	91.0935		1753.05	51.6181		1753.05	34.2831
		892.894	27.7813		893.845	94.5584		893.845	94.5349		893.845	97.3366		893.845	97.6483		992.678	-2.91413				1062.72	-0.11125		2722.9	883.008		1754.56	68.2032		1754.56	90.4131		1754.56	51.6852		1754.56	33.7931
		893.376	27.684		894.327	94.5687		894.327	94.5511		894.327	97.3515		894.327	97.6549		993.16	-2.91763				1063.68	-0.21915		2725.14	875.484		1756.07	69.4059		1756.07	89.8897		1756.07	52.0971		1756.07	33.5121
		893.859	27.59		894.809	94.5794		894.809	94.5668		894.809	97.3665		894.809	97.6619		993.643	-2.92079				1064.65	-0.27236		2727.38	867.23		1757.58	69.5675		1757.58	89.625		1757.58	52.9434		1757.58	33.5185
		894.341	27.5005		895.291	94.5905		895.291	94.5811		895.291	97.3817		895.291	97.6692		994.125	-2.92357				1065.61	-0.18326		2729.63	859.973		1758.96	69.8431		1758.96	89.5937		1758.96	53.5237		1758.96	34.179
		894.823	27.4145		895.773	94.602		895.773	94.5948		895.773	97.3969		895.773	97.6768		994.607	-2.92607				1066.58	-0.0486		2731.87	854.34		1760.47	70.3907		1760.47	89.8022		1760.47	53.5041		1760.47	35.0794
		895.305	27.3288		896.255	94.6139		896.255	94.6082		896.255	97.4123		896.255	97.6847		995.089	-2.92824				1067.54	0.02086		2734.11	850.086		1761.98	71.0969		1761.98	90.303		1761.98	53.7573		1761.98	35.2151
		895.787	27.2391		896.737	94.6261		896.737	94.6217		896.737	97.4278		896.737	97.6928		995.571	-2.92999				1068.51	0.04035		2736.35	846.906		1763.5	71.9383		1763.5	91.1503		1763.5	54.3067		1763.5	34.6386
		896.269	27.1414		897.219	94.6386		897.219	94.6352		897.219	97.4433		897.219	97.7011		996.053	-2.9314				1069.47	0.01014		2738.59	843.668		1765.01	72.5374		1765.01	91.7328		1765.01	54.5255		1765.01	34.197
		896.751	27.0327		897.701	94.6514		897.701	94.649		897.701	97.459		897.701	97.7097		996.535	-2.93249				1070.43	-0.066		2740.82	839.434		1766.52	73.0307		1766.52	91.3234		1766.52	54.2278		1766.52	34.0247
		897.233	26.9117		898.183	94.6646		898.183	94.663		898.183	97.4748		898.183	97.7186		997.018	-2.93324				1071.4	-0.14766		2743.06	835.051		1768.03	74.0363		1768.03	92.1478		1768.03	53.7958		1768.03	34.0956
		897.716	26.7782		898.666	94.6782		898.666	94.6778		898.666	97.4908		898.666	97.7278		997.5	-2.93368				1072.36	-0.19025		2745.3	831.703		1769.54	73.9742		1769.54	92.8691		1769.54	53.152		1769.54	34.2997
		898.198	26.6321		899.148	94.6923		899.148	94.6939		899.148	97.5072		899.148	97.7375		997.982	-2.93384				1073.33	-0.20239		2747.53	829.207		1771.06	73.5196		1771.06	93.3862		1771.06	52.271		1771.06	33.1946
		898.68	26.4731		899.63	94.7067		899.63	94.7106		899.63	97.5237		899.63	97.7474		998.464	-2.9337				1074.29	-0.20586		2749.77	826.812		1772.57	71.1638		1772.57	93.7281		1772.57	51.0833		1772.57	32.264
		899.162	26.3004		900.112	94.7215		900.112	94.7273		900.112	97.5403		900.112	97.7576		998.946	-2.93326				1075.25	-0.1789		2752.01	824.289		1774.08	65.2632		1774.08	93.1864		1774.08	49.4772		1774.08	35.1512
		899.644	26.1127		900.594	94.7365		900.594	94.744		900.594	97.5569		900.594	97.768		999.428	-2.93267				1076.22	-0.17573		2754.24	821.934		1775.59	70.6023		1775.59	91.8577		1775.59	47.7483		1775.59	35.2266
		900.126	25.9085		901.076	94.7518		901.076	94.7602		901.076	97.5736		901.076	97.7786		999.91	-2.93179				1077.18	-0.20789		2756.47	820.285		1777.1	69.9934		1777.1	90.236		1777.1	48.5359		1777.1	35.0418
		900.608	25.6847		901.558	94.7673		901.558	94.7758		901.558	97.5903		901.558	97.7892		1000.39	-2.93056				1078.15	-0.24131		2758.71	819.5		1778.61	69.0169		1778.61	88.5551		1778.61	50.0546		1778.61	34.4474
		901.09	25.4357		902.04	94.783		902.04	94.7908		902.04	97.6069		902.04	97.8		1000.87	-2.92913				1079.11	-0.25131		2760.94	818.934		1780.12	65.0996		1780.12	87.0129		1780.12	50.0281		1780.12	32.7686
		901.573	25.1514		902.523	94.7988		902.523	94.8048		902.523	97.6234		902.523	97.8107		1001.36	-2.92738				1080.08	-0.23651		2763.17	817.812		1781.63	61.0291		1781.63	85.8082		1781.63	50.6974		1781.63	32.5939
		902.055	24.8171		903.005	94.8146		903.005	94.8174		903.005	97.6397		903.005	97.8214		1001.84	-2.92528				1081.04	-0.1953		2765.4	816.145		1783.14	62.9232		1783.14	85.2936		1783.14	51.399		1783.14	32.4407
		902.537	24.4147		903.487	94.8306		903.487	94.8288		903.487	97.6559		903.487	97.832		1002.32	-2.92281				1082	-0.08912		2767.63	814.602		1784.65	60.4109		1784.65	83.9581		1784.65	49.0557		1784.65	31.4594
		903.019	23.9251		903.969	94.8467		903.969	94.839		903.969	97.6719		903.969	97.8427		1002.8	-2.91989				1082.97	-0.00819		2769.86	813.629		1786.16	59.0605		1786.16	82.4542		1786.16	46.1758		1786.16	30.9257
		903.501	23.3332		904.451	94.8629		904.451	94.8482		904.451	97.6879		904.451	97.8533		1003.28	-2.91632				1083.93	-0.10072		2772.09	813.184		1787.66	59.81		1787.66	81.8234		1787.66	39.7548		1787.66	30.7964
		903.983	22.6307		904.933	94.8793		904.933	94.8568		904.933	97.7038		904.933	97.8641		1003.77	-2.91232				1084.9	-0.29926		2774.32	813.027		1789.17	62.8262		1789.17	81.7464		1789.17	49.5707		1789.17	30.9721
		904.465	21.8179		905.415	94.8959		905.415	94.864		905.415	97.7198		905.415	97.8749		1004.25	-2.90803				1085.86	-0.4232		2776.55	812.668		1790.68	62.8614		1790.68	82.3832		1790.68	49.7509		1790.68	31.4547
		904.947	20.9032		905.897	94.9126		905.897	94.8695		905.897	97.7356		905.897	97.8858		1004.73	-2.90342				1086.83	-0.38756		2778.78	811.723		1792.19	62.7146		1792.19	83.3526		1792.19	48.6329		1792.19	31.8456
		905.43	19.901		906.38	94.9295		906.38	94.872		906.38	97.7515		906.38	97.8968		1005.21	-2.89869				1087.79	-0.25504		2781	810.633		1793.69	61.985		1793.69	84.0675		1793.69	47.6423		1793.69	31.9309
		905.912	18.8305		906.862	94.9465		906.862	94.8696		906.862	97.7674		906.862	97.908		1005.7	-2.89385				1088.75	-0.15285		2783.23	810.184		1795.2	61.3113		1795.2	84.0718		1795.2	46.4757		1795.2	31.3686
		906.394	17.7157		907.344	94.9637		907.344	94.8646		907.344	97.7833		907.344	97.9193		1006.18	-2.8889				1089.72	-0.09691		2785.45	810.324		1796.71	60.6008		1796.71	82.9387		1796.71	45.7216		1796.71	31.4646
		906.876	16.589		907.826	94.981		907.826	94.8588		907.826	97.7992		907.826	97.9307		1006.66	-2.88385				1090.68	-0.02391		2787.68	810.207		1798.22	60.0587		1798.22	81.0334		1798.22	45.3112		1798.22	31.7339
		907.358	15.494		908.308	94.9985		908.308	94.8528		908.308	97.8149		908.308	97.942		1007.14	-2.87882				1091.65	0.10154		2789.9	809.406		1799.72	60.3588		1799.72	78.9508		1799.72	45.0724		1799.72	31.9171
		907.84	14.4869		908.79	95.0162		908.79	94.8473		908.79	97.8306		908.79	97.9534		1007.62	-2.87386				1092.61	0.18974		2792.13	808.395		1801.23	60.4402		1801.23	80.2902		1801.23	44.9953		1801.23	32.1586
		908.322	13.6328		909.272	95.034		909.272	94.8432		909.272	97.8461		909.272	97.9646		1008.11	-2.86885				1093.58	0.19147		2794.35	807.785		1802.73	60.1629		1802.73	83.5546		1802.73	45.0465		1802.73	32.4117
		908.804	12.9965		909.754	95.052		909.754	94.8409		909.754	97.8614		909.754	97.9757		1008.59	-2.864				1094.54	0.15642		2796.57	807.578		1804.24	59.9716		1804.24	82.9156		1804.24	45.2316		1804.24	32.5883
		909.287	12.6284		910.236	95.0701		910.236	94.8422		910.236	97.8764		910.236	97.9867		1009.07	-2.85921				1095.5	0.15176		2798.79	807.152		1805.74	59.8697		1805.74	82.4642		1805.74	45.3956		1805.74	32.1007
		909.769	12.5517		910.719	95.0882		910.719	94.8498		910.719	97.891		910.719	97.9972		1009.55	-2.85455				1096.47	0.19418		2801.01	806.121		1807.25	59.8293		1807.25	82.137		1807.25	44.9115		1807.25	31.9979
		910.251	12.7502		911.201	95.1065		911.201	94.8613		911.201	97.9054		911.201	98.0076		1010.03	-2.85002				1097.43	0.27011		2803.23	804.906		1808.75	59.5		1808.75	81.8539		1808.75	42.5018		1808.75	31.6108
		910.733	13.1647		911.683	95.1249		911.683	94.8757		911.683	97.9195		911.683	98.0178		1010.52	-2.84578				1098.4	0.41392		2805.45	803.984		1810.26	59.0687		1810.26	81.5342		1810.26	42.5322		1810.26	31.0491
		911.215	13.6954		912.165	95.1436		912.165	94.8926		912.165	97.9335		912.165	98.028		1011	-2.84191				1099.36	0.54763		2807.67	803.387		1811.76	59.8491		1811.76	81.1484		1811.76	44.1692		1811.76	30.327
		911.697	14.2176		912.647	95.1624		912.647	94.911		912.647	97.9474		912.647	98.0381		1011.48	-2.83831				1100.32	0.58136		2809.89	803.191		1813.26	60.7325		1813.26	79.9186		1813.26	46.1024		1813.26	29.7757
		912.179	14.6051		913.129	95.1815		913.129	94.9314		913.129	97.9611		913.129	98.0481		1011.96	-2.835				1101.29	0.52778		2812.11	803.479		1814.77	60.8776		1814.77	78.4213		1814.77	47.6646		1814.77	29.5331
		912.661	14.7567		913.611	95.2008		913.611	94.9542		913.611	97.9746		913.611	98.058		1012.45	-2.83198				1102.25	0.43035		2814.32	803.875		1816.27	60.8907		1816.27	77.7849		1816.27	47.8857		1816.27	29.5623
		913.144	14.6168		914.093	95.2205		914.093	94.9793		914.093	97.9881		914.093	98.0678		1012.93	-2.82919				1103.22	0.30766		2816.54	803.9		1817.77	61.2323		1817.77	77.8844		1817.77	46.5411		1817.77	29.7538
		913.626	14.1841		914.576	95.2404		914.576	95.0071		914.576	98.0014		914.576	98.0776		1013.41	-2.82673				1104.18	0.17632		2818.76	803.598		1819.28	60.1071		1819.28	78.7037		1819.28	44.391		1819.28	30.1234
		914.108	13.5066		915.058	95.2608		915.058	95.037		915.058	98.0147		915.058	98.0874		1013.89	-2.82454				1105.15	0.1015		2820.97	803.311		1820.78	57.534		1820.78	79.6652		1820.78	41.5446		1820.78	30.3519
		914.59	12.6668		915.54	95.2813		915.54	95.0684		915.54	98.0279		915.54	98.0971		1014.37	-2.82272				1106.11	0.12379		2823.19	803.102		1822.28	58.1879		1822.28	79.597		1822.28	41.5665		1822.28	30.6013
		915.072	11.7611		916.022	95.3021		916.022	95.1013		916.022	98.0409		916.022	98.1068		1014.86	-2.82117				1107.07	0.09941		2825.4	802.994		1823.78	59.4685		1823.78	79.5369		1823.78	43.9942		1823.78	30.798
		915.554	10.8809		916.504	95.3231		916.504	95.1353		916.504	98.0539		916.504	98.1166		1015.34	-2.8199				1108.04	0.00725		2827.61	803.238		1825.28	60.6607		1825.28	79.4377		1825.28	46.4169		1825.28	31.0889
		916.036	10.0991		916.986	95.3443		916.986	95.17		916.986	98.0669		916.986	98.1264		1015.82	-2.81906				1109	-0.07187		2829.83	803.668		1826.78	60.4997		1826.78	73.7962		1826.78	46.0709		1826.78	31.2813
		916.518	9.46691		917.468	95.3658		917.468	95.2053		917.468	98.0799		917.468	98.1362		1016.3	-2.81866				1109.97	-0.10205		2832.04	803.723		1828.28	60.0963		1828.28	74.3545		1828.28	44.7547		1828.28	31.547
		917	9.01725		917.95	95.3875		917.95	95.2405		917.95	98.0929		917.95	98.1462		1016.78	-2.81866				1110.93	-0.09949		2834.25	803.269		1829.79	59.0151		1829.79	75.4101		1829.79	44.074		1829.79	29.888
		917.483	8.77379		918.432	95.4096		918.432	95.2746		918.432	98.1061		918.432	98.1564		1017.27	-2.81912				1111.89	-0.09462		2836.46	802.414		1831.29	58.1321		1831.29	79.9297		1831.29	45.8938		1831.29	29.5975
		917.965	8.75815		918.915	95.432		918.915	95.3085		918.915	98.1193		918.915	98.1667		1017.75	-2.82009				1112.86	-0.09783		2838.67	801.258		1832.79	57.487		1832.79	80.269		1832.79	48.031		1832.79	29.6565
		918.447	8.99248		919.397	95.4545		919.397	95.3425		919.397	98.1325		919.397	98.1771		1018.23	-2.82164				1113.82	-0.11683		2840.88	800.258		1834.29	56.901		1834.29	80.5961		1834.29	45.7111		1834.29	29.9632
		918.929	9.49622		919.879	95.4771		919.879	95.3765		919.879	98.1457		919.879	98.1876		1018.71	-2.82381				1114.79	-0.17141		2843.09	799.805		1835.78	56.8226		1835.78	79.5477		1835.78	44.6499		1835.78	30.2284
		919.411	10.279		920.361	95.4997		920.361	95.4106		920.361	98.1588		920.361	98.1982		1019.2	-2.82661				1115.75	-0.20714		2845.3	799.859		1837.28	56.6945		1837.28	79.0678		1837.28	45.7732		1837.28	30.4777
		919.893	11.3333		920.843	95.5224		920.843	95.445		920.843	98.1718		920.843	98.2089		1019.68	-2.82999				1116.72	-0.17849		2847.5	800.367		1838.78	56.5391		1838.78	79.724		1838.78	45.5728		1838.78	30.8277
		920.375	12.63		921.325	95.545		921.325	95.4797		921.325	98.1847		921.325	98.2196		1020.16	-2.83388				1117.68	-0.11569		2849.71	801.328		1840.28	56.2586		1840.28	78.8173		1840.28	44.3678		1840.28	31.2997
		920.857	14.1196		921.807	95.5676		921.807	95.5152		921.807	98.1975		921.807	98.2305		1020.64	-2.83831				1118.64	-0.07496		2851.92	802.547		1841.78	56.1438		1841.78	77.9112		1841.78	44.4433		1841.78	31.9444
		921.34	15.7377		922.289	95.5902		922.289	95.5525		922.289	98.2101		922.289	98.2414		1021.12	-2.84326				1119.61	-0.07823		2854.12	803.606		1843.28	56.0253		1843.28	77.1845		1843.28	44.7631		1843.28	32.2891
		921.822	17.4119		922.771	95.6126		922.771	95.5903		922.771	98.2227		922.771	98.2525		1021.61	-2.8488				1120.57	-0.1006		2856.33	804.031		1844.78	55.4509		1844.78	76.5107		1844.78	45.6005		1844.78	32.065
		922.304	19.0691		923.254	95.6349		923.254	95.6278		923.254	98.235		923.254	98.2636		1022.09	-2.85482				1121.54	-0.11285		2858.53	803.734		1846.27	55.5164		1846.27	75.705		1846.27	46.089		1846.27	31.9383
		922.786	20.6424		923.736	95.6569		923.736	95.6648		923.736	98.2472		923.736	98.2749		1022.57	-2.86126				1122.5	-0.09926		2860.73	803.281		1847.77	56.7705		1847.77	75.0611		1847.77	46.2449		1847.77	31.8488
		923.268	22.0767		924.218	95.6787		924.218	95.7009		924.218	98.2593		924.218	98.2861		1023.05	-2.86827				1123.47	-0.09607		2862.94	803.172		1849.27	58.1138		1849.27	75.2458		1849.27	46.3918		1849.27	31.8115
		923.75	23.3341		924.7	95.7002		924.7	95.7356		924.7	98.2711		924.7	98.2973		1023.53	-2.87582				1124.43	-0.18092		2865.14	803.203		1850.76	57.9111		1850.76	76.1935		1850.76	46.6621		1850.76	31.8455
		924.232	24.3976		925.182	95.7214		925.182	95.7685		925.182	98.2827		925.182	98.3087		1024.02	-2.88403				1125.39	-0.25636		2867.34	803.172		1852.26	57.8127		1852.26	77.5048		1852.26	46.8999		1852.26	31.9536
		924.715	25.2711		925.664	95.7421		925.664	95.7983		925.664	98.2941		925.664	98.3201		1024.5	-2.89281				1126.36	-0.24035		2869.54	803.125		1853.75	57.7429		1853.75	78.8246		1853.75	47.144		1853.75	31.126
		925.197	25.9762		926.146	95.7623		926.146	95.8233		926.146	98.3051		926.146	98.3316		1024.98	-2.90233				1127.32	-0.14748		2871.74	802.73		1855.25	57.9576		1855.25	79.6135		1855.25	47.649		1855.25	30.2502
		925.679	26.5459		926.628	95.7821		926.628	95.8453		926.628	98.3159		926.628	98.3431		1025.46	-2.91258				1128.29	-0.03777		2873.94	801.785		1856.75	56.8984		1856.75	80.2809		1856.75	47.6632		1856.75	29.9245
		926.161	27.0174		927.111	95.8013		927.111	95.8651		927.111	98.3264		927.111	98.3546		1025.94	-2.92381				1129.25	0.06246		2876.14	800.898		1858.24	57.7585		1858.24	80.5398		1858.24	47.1185		1858.24	30.1727
		926.643	27.4257		927.593	95.82		927.593	95.8832		927.593	98.3367		927.593	98.3661		1026.43	-2.93614				1130.22	0.14599		2878.34	800.742		1859.74	60.8552		1859.74	80.4038		1859.74	46.6037		1859.74	30.6033
		927.125	27.7985		928.075	95.8383		928.075	95.9002		928.075	98.3468		928.075	98.3775		1026.91	-2.94938				1131.18	0.20642		2880.54	801.195		1861.23	62.7065		1861.23	80.4553		1861.23	45.9661		1861.23	31.1977
		927.607	28.1542		928.557	95.856		928.557	95.9161		928.557	98.3566		928.557	98.3887		1027.39	-2.96336				1132.14	0.22947		2882.74	801.687		1862.73	56.8944		1862.73	79.5309		1862.73	45.2873		1862.73	31.8452
		928.089	28.5022		929.039	95.8731		929.039	95.9309		929.039	98.3663		929.039	98.3999		1027.87	-2.97795				1133.11	0.19604		2884.93	801.994		1864.22	56.8496		1864.22	78.1228		1864.22	44.4148		1864.22	32.1129
		928.572	28.8448		929.521	95.8895		929.521	95.9448		929.521	98.3757		929.521	98.4109		1028.36	-2.99307				1134.07	0.12099		2887.13	802.281		1865.71	56.1289		1865.71	77.1441		1865.71	43.7824		1865.71	32.355
		929.054	29.1791		930.003	95.905		930.003	95.9583		930.003	98.3851		930.003	98.4219		1028.84	-3.00874				1135.04	0.05153		2889.32	802.748		1867.21	56.1891		1867.21	74.9575		1867.21	43.5098		1867.21	32.0263
		929.536	29.4997		930.485	95.9198		930.485	95.9712		930.485	98.3942		930.485	98.4326		1029.32	-3.02496				1136	0.01854		2891.52	803.414		1868.7	56.1984		1868.7	74.5826		1868.7	43.6088		1868.7	31.7412
		930.018	29.7999		930.967	95.9339		930.967	95.9837		930.967	98.4031		930.967	98.4431		1029.8	-3.04151				1136.96	0.00171		2893.71	803.904		1870.19	56.7947		1870.19	75.3074		1870.19	44.1768		1870.19	31.7626
		930.5	30.073		931.45	95.9475		931.45	95.9958		931.45	98.4118		931.45	98.4535		1030.28	-3.05839				1137.93	-0.06095		2895.91	803.898		1871.69	56.6348		1871.69	77.3661		1871.69	45.1149		1871.69	32.4918
		930.982	30.3134		931.932	95.9604		931.932	96.0073		931.932	98.4203		931.932	98.4635		1030.77	-3.07564				1138.89	-0.20817		2898.1	803.811		1873.18	57.2827		1873.18	79.0115		1873.18	46.1077		1873.18	32.581
		931.464	30.5176		932.414	95.9728		932.414	96.0187		932.414	98.4284		932.414	98.4733		1031.25	-3.09326				1139.86	-0.27111		2900.29	804.012		1874.67	58.0315		1874.67	79.4063		1874.67	47.0107		1874.67	32.7044
		931.946	30.685		932.896	95.9845		932.896	96.0303		932.896	98.4362		932.896	98.4827		1031.73	-3.11122				1140.82	-0.21657		2902.48	803.965		1876.16	59.4834		1876.16	80.3947		1876.16	47.5406		1876.16	32.9041
		932.428	30.8181		933.378	95.9956		933.378	96.0424		933.378	98.4436		933.378	98.4916		1032.21	-3.12954				1141.79	-0.15322		2904.67	803.25		1877.65	59.1006		1877.65	81.1931		1877.65	47.4609		1877.65	33.1778
		932.911	30.9216		933.86	96.0059		933.86	96.0558		933.86	98.4505		933.86	98.4997		1032.69	-3.14814				1142.75	-0.13749		2906.86	802.351		1879.15	57.3752		1879.15	81.683		1879.15	47.0344		1879.15	33.4816
		933.393	31.0013		934.342	96.0157		934.342	96.0699		934.342	98.457		934.342	98.5074		1033.18	-3.16701				1143.71	-0.14985		2909.05	801.723		1880.64	55.7282		1880.64	81.8927		1880.64	46.1609		1880.64	34.013
		933.875	31.0626		934.824	96.025		934.824	96.0842		934.824	98.4632		934.824	98.5147		1033.66	-3.18619				1144.68	-0.13628		2911.24	801.273		1882.13	53.874		1882.13	81.88		1882.13	45.1941		1882.13	34.2496
		934.357	31.11		935.307	96.0337		935.307	96.0986		935.307	98.4691		935.307	98.5216		1034.14	-3.20568				1145.64	-0.07528		2913.43	801.004		1883.62	53.4847		1883.62	81.3413		1883.62	44.1535		1883.62	33.5728
		934.839	31.1461		935.789	96.0419		935.789	96.1126		935.789	98.4749		935.789	98.5283		1034.62	-3.22537				1146.61	-0.01933		2915.62	801.102		1885.11	55.3153		1885.11	79.9821		1885.11	42.0468		1885.11	33.0467
		935.321	31.173		936.271	96.0496		936.271	96.1265		936.271	98.4804		936.271	98.5348		1035.11	-3.24527				1147.57	-0.02927		2917.81	801.266		1886.6	58.904		1886.6	80.0215		1886.6	43.2802		1886.6	32.6548
		935.803	31.1923		936.753	96.0568		936.753	96.1405		936.753	98.4857		936.753	98.5412		1035.59	-3.2653				1148.54	-0.07141		2919.99	801.012		1888.09	57.272		1888.09	78.768		1888.09	43.4686		1888.09	32.7247
		936.285	31.206		937.235	96.0637		937.235	96.1546		937.235	98.4909		937.235	98.5475		1036.07	-3.28543				1149.5	-0.08572		2922.18	800.797		1889.58	56.3769		1889.58	77.9086		1889.58	43.824		1889.58	32.9879
		936.768	31.2166		937.717	96.0702		937.717	96.1694		937.717	98.4959		937.717	98.554		1036.55	-3.30561				1150.46	-0.07783		2924.36	801.461		1891.07	56.4377		1891.07	77.117		1891.07	44.2799		1891.07	32.9703
		937.25	31.2264		938.199	96.0763		938.199	96.1841		938.199	98.5007		938.199	98.5605		1037.03	-3.32584				1151.43	-0.1098		2926.55	802.758		1892.55	56.4343		1892.55	76.7238		1892.55	43.4919		1892.55	33.0845
		937.732	31.237		938.681	96.082		938.681	96.1981		938.681	98.5055		938.681	98.5669		1037.52	-3.34607				1152.39	-0.22666		2928.73	803.762		1894.04	55.0955		1894.04	76.4048		1894.04	42.6719		1894.04	33.0283
		938.214	31.2491		939.163	96.0873		939.163	96.2114		939.163	98.5102		939.163	98.573		1038	-3.36631				1153.36	-0.37432		2930.92	804.129		1895.53	57.7129		1895.53	76.3967		1895.53	43.1798		1895.53	33.0337
		938.696	31.2621		939.646	96.0922		939.646	96.2239		939.646	98.5148		939.646	98.579		1038.48	-3.38652				1154.32	-0.40448		2933.1	804.16		1897.02	57.8021		1897.02	76.6248		1897.02	43.7029		1897.02	32.9046
		939.178	31.2747		940.128	96.0968		940.128	96.2349		940.128	98.5195		940.128	98.5847		1038.96	-3.4066				1155.29	-0.25715		2935.28	804.129		1898.51	56.6948		1898.51	77.1782		1898.51	43.7923		1898.51	29.7713
		939.66	31.2858		940.61	96.1009		940.61	96.244		940.61	98.5242		940.61	98.59		1039.44	-3.42647				1156.25	-0.16526		2937.46	803.973		1899.99	55.77		1899.99	77.8088		1899.99	43.5131		1899.99	31.4099
		940.143	31.295		941.092	96.1046		941.092	96.2499		941.092	98.529		941.092	98.595		1039.93	-3.44622				1157.21	-0.17631		2939.64	803.477		1901.48	54.3831		1901.48	78.6368		1901.48	42.8642		1901.48	32.3329
		940.625	31.3026		941.574	96.1081		941.574	96.2506		941.574	98.5342		941.574	98.5994		1040.41	-3.46575				1158.18	-0.17101		2941.82	802.582		1902.97	55.3916		1902.97	79.4698		1902.97	43.0451		1902.97	33.3299
		941.107	31.3095		942.056	96.1111		942.056	96.2481		942.056	98.5394		942.056	98.6033		1040.89	-3.4849				1159.14	-0.0855		2944	801.625		1904.46	58.5577		1904.46	79.5345		1904.46	43.402		1904.46	30.383
		941.589	31.3164		942.538	96.1139		942.538	96.244		942.538	98.5448		942.538	98.6069		1041.37	-3.50368				1160.11	0.03263		2946.18	801.078		1905.94	59.7267		1905.94	79.5586		1905.94	43.7041		1905.94	29.0286
		942.071	31.3236		943.02	96.1163		943.02	96.2386		943.02	98.5502		943.02	98.6102		1041.85	-3.52184				1161.07	0.11514		2948.36	800.941		1907.43	59.76		1907.43	78.4402		1907.43	44.1758		1907.43	28.1951
		942.553	31.3306		943.503	96.1183		943.503	96.2324		943.503	98.5557		943.503	98.6134		1042.34	-3.53946				1162.04	0.14069		2950.54	800.742		1908.91	50.7777		1908.91	76.7945		1908.91	44.7602		1908.91	27.5746
		943.035	31.3368		943.985	96.1199		943.985	96.2261		943.985	98.5612		943.985	98.6164		1042.82	-3.55675				1163	0.11767		2952.71	800.207		1910.4	51.5744		1910.4	74.5284		1910.4	45.3575		1910.4	27.5629
		943.517	31.3416		944.467	96.1212		944.467	96.2198		944.467	98.5668		944.467	98.6191		1043.3	-3.5736				1163.96	0.03776		2954.89	799.73		1911.88	52.9293		1911.88	73.0296		1911.88	45.6939		1911.88	28.2652
		944	31.345		944.949	96.1222		944.949	96.2149		944.949	98.5724		944.949	98.6217		1043.78	-3.59009				1164.93	-0.0443		2957.07	799.688		1913.37	55.6428		1913.37	73.2229		1913.37	45.7771		1913.37	29.3122
		944.482	31.3479		945.431	96.1228		945.431	96.2135		945.431	98.5781		945.431	98.624		1044.27	-3.60624				1165.89	-0.07111		2959.24	799.538		1914.85	55.106		1914.85	75.4084		1914.85	44.7645		1914.85	28.3009
		944.964	31.3512		945.913	96.123		945.913	96.2136		945.913	98.5839		945.913	98.6263		1044.75	-3.62206				1166.86	-0.06129		2961.42	798.712		1916.34	53.7162		1916.34	78.5875		1916.34	43.4586		1916.34	27.4074
		945.446	31.3554		946.395	96.1229		946.395	96.2141		946.395	98.5897		946.395	98.6284		1045.23	-3.63751				1167.82	-0.03844		2963.59	797.672		1917.82	52.5431		1917.82	79.6628		1917.82	43.0621		1917.82	32.93
		945.928	31.3605		946.877	96.1224		946.877	96.2148		946.877	98.5955		946.877	98.6305		1045.71	-3.65269				1168.79	-0.01033		2965.76	797.068		1919.31	52.9968		1919.31	74.4141		1919.31	41.1184		1919.31	32.2634
		946.41	31.3654		947.359	96.1216		947.359	96.215		947.359	98.6013		947.359	98.6325		1046.19	-3.66749				1169.75	0.0117		2967.94	796.921		1920.79	53.8805		1920.79	79.9784		1920.79	40.4973		1920.79	31.1662
		946.892	31.3688		947.842	96.1205		947.842	96.2147		947.842	98.6071		947.842	98.6346		1046.68	-3.68198				1170.71	0.01619		2970.11	797.016		1922.27	55.5915		1922.27	79.5039		1922.27	41.0798		1922.27	30.066
		947.374	31.3694		948.324	96.119		948.324	96.2136		948.324	98.6129		948.324	98.6368		1047.16	-3.69594				1171.68	0.02089		2972.28	797.174		1923.76	56.8532		1923.76	76.8395		1923.76	42.6354		1923.76	28.8658
		947.856	31.3665		948.806	96.1171		948.806	96.2113		948.806	98.6187		948.806	98.6391		1047.64	-3.70951				1172.64	0.0119		2974.45	797.244		1925.24	56.9763		1925.24	74.516		1925.24	42.3444		1925.24	28.1809
		948.339	31.3601		949.288	96.1149		949.288	96.2068		949.288	98.6244		949.288	98.642		1048.12	-3.72261				1173.61	-0.05298		2976.62	797.289		1926.72	56.7674		1926.72	74.6271		1926.72	42.3366		1926.72	27.4428
		948.821	31.3508		949.77	96.1122		949.77	96.2008		949.77	98.6301		949.77	98.6451		1048.6	-3.73524				1174.57	-0.09473		2978.79	797.414		1928.2	55.9075		1928.2	78.3454		1928.2	41.9529		1928.2	26.431
		949.303	31.3393		950.252	96.1093		950.252	96.1938		950.252	98.6358		950.252	98.6483		1049.09	-3.74742				1175.54	-0.10221		2980.96	797.401		1929.69	55.1025		1929.69	76.9832		1929.69	42.7027		1929.69	26.4545
		949.785	31.3264		950.734	96.106		950.734	96.186		950.734	98.6414		950.734	98.6516		1049.57	-3.75899				1176.5	-0.08204		2983.13	797.083		1931.17	54.6058		1931.17	76.338		1931.17	42.7985		1931.17	27.197
		950.267	31.312		951.216	96.1025		951.216	96.1777		951.216	98.647		951.216	98.6549		1050.05	-3.77001				1177.46	-0.03227		2985.3	796.676		1932.65	54.3562		1932.65	78.2591		1932.65	42.9524		1932.65	29.2304
		950.749	31.2966		951.698	96.0988		951.698	96.1689		951.698	98.6525		951.698	98.6582		1050.53	-3.78056				1178.43	0.04295		2987.46	796.365		1934.13	54.5034		1934.13	76.7091		1934.13	42.546		1934.13	31.3214
		951.231	31.2803		952.181	96.0948		952.181	96.1594		952.181	98.6579		952.181	98.6615		1051.02	-3.79066				1179.39	0.12544		2989.63	796.1		1935.61	54.8155		1935.61	75.2692		1935.61	41.6699		1935.61	30.2903
		951.713	31.2639		952.663	96.0905		952.663	96.1494		952.663	98.6633		952.663	98.6649		1051.5	-3.80025				1180.36	0.2045		2991.8	795.818		1937.09	54.7812		1937.09	74.1744		1937.09	41.1215		1937.09	29.8052
		952.196	31.2483		953.145	96.0861		953.145	96.1389		953.145	98.6686		953.145	98.6682		1051.98	-3.80929				1181.32	0.25788		2993.96	795.487		1938.57	51.7936		1938.57	73.7743		1938.57	40.8815		1938.57	26.0526
		952.678	31.2344		953.627	96.0815		953.627	96.1279		953.627	98.6739		953.627	98.6715		1052.46	-3.81794				1182.28	0.23879		2996.13	795.113		1940.05	51.5945		1940.05	73.8397		1940.05	41.206		1940.05	29.5202
		953.16	31.223		954.109	96.0767		954.109	96.1166		954.109	98.6791		954.109	98.6747		1052.94	-3.82604				1183.25	0.18187		2998.29	794.844		1941.53	51.3707		1941.53	74.0267		1941.53	41.5083		1941.53	29.7239
		953.642	31.214		954.591	96.0717		954.591	96.1048		954.591	98.6841		954.591	98.6779		1053.42	-3.83371				1184.21	0.17192		3000.45	794.861		1943.01	51.5145		1943.01	74.4086		1943.01	42.3073		1943.01	29.8692
		954.124	31.2069		955.073	96.0666		955.073	96.0927		955.073	98.6889		955.073	98.6809		1053.91	-3.84092				1185.18	0.23766		3002.62	795.109		1944.49	52.0912		1944.49	74.8515		1944.49	42.1918		1944.49	30.0531
		954.606	31.2009		955.555	96.0613		955.555	96.0802		955.555	98.6936		955.555	98.6837		1054.39	-3.84762				1186.14	0.35108		3004.78	795.316		1945.97	53.2594		1945.97	75.4293		1945.97	42.1517		1945.97	29.9456
		955.088	31.1954		956.038	96.056		956.038	96.0676		956.038	98.6981		956.038	98.6863		1054.87	-3.85384				1187.11	0.48209		3006.94	795.319		1947.45	53.8053		1947.45	75.9862		1947.45	42.4156		1947.45	30.0754
		955.571	31.1903		956.52	96.0505		956.52	96.0552		956.52	98.7022		956.52	98.6886		1055.35	-3.8595				1188.07	0.62211		3009.1	795.211		1948.93	55.3949		1948.93	77.0891		1948.93	42.7071		1948.93	30.3111
		956.053	31.1859		957.002	96.0451		957.002	96.0434		957.002	98.706		957.002	98.6903		1055.84	-3.86461				1189.03	0.74564		3011.26	795.147		1950.4	55.5944		1950.4	77.9611		1950.4	42.9213		1950.4	30.5421
		956.535	31.1828		957.484	96.0396		957.484	96.0316		957.484	98.7095		957.484	98.6916		1056.32	-3.86914				1190	0.83856		3013.42	795.165		1951.88	54.9485		1951.88	78.3292		1951.88	43.1218		1951.88	31.089
		957.017	31.1812		957.966	96.0339		957.966	96.0197		957.966	98.7127		957.966	98.6927		1056.8	-3.87303				1190.96	0.92649		3015.58	795.231		1953.36	55.29		1953.36	77.9429		1953.36	43.2597		1953.36	31.3132
		957.499	31.181		958.448	96.0283		958.448	96.0074		958.448	98.7156		958.448	98.6936		1057.28	-3.87615				1191.93	1.05921		3017.74	795.378		1954.84	55.09		1954.84	75.0354		1954.84	43.2613		1954.84	30.5981
		957.981	31.1816		958.93	96.0227		958.93	95.9946		958.93	98.7184		958.93	98.6943		1057.76	-3.87869				1192.89	1.1798		3019.9	795.694		1956.31	54.574		1956.31	74.3786		1956.31	43.4289		1956.31	30.6027
		958.463	31.1822		959.412	96.017		959.412	95.9812		959.412	98.7209		959.412	98.6949		1058.25	-3.8806				1193.86	1.2594		3022.05	796.154		1957.79	54.8055		1957.79	74.0648		1957.79	43.5635		1957.79	30.6947
		958.945	31.1821		959.894	96.0113		959.894	95.967		959.894	98.7232		959.894	98.6954		1058.73	-3.88205				1194.82	1.27334		3024.21	796.66		1959.27	57.1309		1959.27	75.1188		1959.27	42.8329		1959.27	30.9132
		959.428	31.1813		960.377	96.0057		960.377	95.9517		960.377	98.7252		960.377	98.6959		1059.21	-3.88298				1195.78	1.17257		3026.37	797.143		1960.74	55.958		1960.74	75.298		1960.74	42.2422		1960.74	31.069
		959.91	31.1799		960.859	96.0001		960.859	95.9346		960.859	98.7269		960.859	98.6965		1059.69	-3.8834				1196.75	0.92922		3028.52	797.434		1962.22	54.9213		1962.22	74.6706		1962.22	42.6857		1962.22	31.1848
		960.392	31.1785		961.341	95.9946		961.341	95.9162		961.341	98.7283		961.341	98.697		1060.17	-3.88332				1197.71	0.64256		3030.68	797.236		1963.69	54.9713		1963.69	74.1887		1963.69	44.2325		1963.69	32.7709
		960.874	31.1774		961.823	95.9891		961.823	95.8971		961.823	98.7295		961.823	98.6975		1060.66	-3.88288				1198.68	0.48722		3032.83	796.418		1965.17	55.0753		1965.17	75.0529		1965.17	45.1138		1965.17	32.564
		961.356	31.1765		962.305	95.9836		962.305	95.8774		962.305	98.7305		962.305	98.6978		1061.14	-3.88201				1199.64	0.4459		3034.98	795.221		1966.65	56.0027		1966.65	76.094		1966.65	44.6159		1966.65	32.2606
		961.838	31.1755		962.787	95.9782		962.787	95.8573		962.787	98.7313		962.787	98.6979		1061.62	-3.88068				1200.61	0.38919		3037.14	794.113		1968.12	57.0193		1968.12	76.308		1968.12	43.3622		1968.12	31.8325
		962.32	31.1735		963.269	95.9728		963.269	95.8369		963.269	98.7321		963.269	98.6979		1062.1	-3.87897				1201.57	0.29576		3039.29	793.447		1969.59	57.7418		1969.59	75.1121		1969.59	42.3579		1969.59	30.963
		962.802	31.1699		963.751	95.9676		963.751	95.816		963.751	98.7327		963.751	98.6977		1062.59	-3.87685				1202.53	0.20701		3041.44	793.238		1971.07	57.924		1971.07	74.2975		1971.07	42.6165		1971.07	30.3462
		963.284	31.1643		964.234	95.9624		964.234	95.7944		964.234	98.7332		964.234	98.6971		1063.07	-3.87428				1203.5	0.16626		3043.59	793.229		1972.54	57.1576		1972.54	74.3925		1972.54	42.944		1972.54	29.8839
		963.767	31.1565		964.716	95.9574		964.716	95.7716		964.716	98.7336		964.716	98.696		1063.55	-3.8713				1204.46	0.16785		3045.74	793.168		1974.02	55.5668		1974.02	74.6453		1974.02	43.2403		1974.02	29.7161
		964.249	31.1466		965.198	95.9524		965.198	95.7485		965.198	98.7339		965.198	98.6946		1064.03	-3.86796				1205.43	0.17005		3047.89	793.029		1975.49	54.5077		1975.49	74.8829		1975.49	43.1964		1975.49	29.5198
		964.731	31.1345		965.68	95.9475		965.68	95.7256		965.68	98.7343		965.68	98.693		1064.51	-3.86419				1206.39	0.16329		3050.04	792.869		1976.96	54.4309		1976.96	75.4421		1976.96	43.0667		1976.96	29.4534
		965.213	31.1198		966.162	95.9428		966.162	95.703		966.162	98.7345		966.162	98.6913		1065	-3.85998				1207.35	0.16315		3052.19	792.731		1978.44	54.5963		1978.44	76.2605		1978.44	44.0799		1978.44	29.4399
		965.695	31.1024		966.644	95.9381		966.644	95.6809		966.644	98.7347		966.644	98.6894		1065.48	-3.85541				1208.32	0.17993		3054.34	792.889		1979.91	54.6528		1979.91	75.6602		1979.91	45.9284		1979.91	29.3356
		966.177	31.0823		967.126	95.9334		967.126	95.6598		967.126	98.735		967.126	98.6875		1065.96	-3.8505				1209.28	0.19172		3056.49	793.613		1981.38	55.2267		1981.38	74.7707		1981.38	46.4389		1981.38	29.3315
		966.659	31.0602		967.608	95.9288		967.608	95.64		967.608	98.7352		967.608	98.6855		1066.44	-3.84531				1210.25	0.17334		3058.63	794.502		1982.85	53.6497		1982.85	74.6679		1982.85	46.0899		1982.85	29.5957
		967.141	31.0375		968.091	95.9243		968.091	95.6221		968.091	98.7356		968.091	98.6834		1066.92	-3.83975				1211.21	0.15499		3060.78	794.812		1984.33	52.5003		1984.33	74.4149		1984.33	44.2043		1984.33	29.2505
		967.624	31.0164		968.573	95.9199		968.573	95.6072		968.573	98.7361		968.573	98.6813		1067.41	-3.83389				1212.17	0.18962		3062.92	794.447		1985.8	51.9595		1985.8	73.8759		1985.8	44.3761		1985.8	28.6164
		968.106	30.9992		969.055	95.9156		969.055	95.5944		969.055	98.7368		969.055	98.6792		1067.89	-3.82781				1213.14	0.28181		3065.07	794.004		1987.27	51.8362		1987.27	74.6364		1987.27	44.8938		1987.27	28.9114
		968.588	30.9882		969.537	95.9114		969.537	95.5833		969.537	98.7375		969.537	98.6772		1068.37	-3.82139				1214.1	0.3646		3067.21	794.019		1988.74	52.2202		1988.74	75.0981		1988.74	45.2047		1988.74	29.7449
		969.07	30.985		970.019	95.9072		970.019	95.5737		970.019	98.7383		970.019	98.6752		1068.85	-3.81482				1215.07	0.36016		3069.36	794.457		1990.21	53.0922		1990.21	75.7102		1990.21	45.235		1990.21	29.984
		969.552	30.9902		970.501	95.9029		970.501	95.5651		970.501	98.739		970.501	98.6732		1069.34	-3.80806				1216.03	0.29115		3071.5	794.84		1991.68	54.5111		1991.68	75.6128		1991.68	43.784		1991.68	30.0906
		970.034	31.0038		970.983	95.8987		970.983	95.558		970.983	98.7398		970.983	98.6713		1069.82	-3.80099				1217	0.29258		3073.64	794.871		1993.15	55.0322		1993.15	75.3466		1993.15	44.4858		1993.15	30.0337
		970.516	31.025		971.465	95.8945		971.465	95.5524		971.465	98.7405		971.465	98.6695		1070.3	-3.79366				1217.96	0.36612		3075.79	794.793		1994.62	54.9212		1994.62	74.9578		1994.62	45.4437		1994.62	28.017
		970.999	31.0528		971.947	95.8902		971.947	95.549		971.947	98.7412		971.947	98.668		1070.78	-3.78615				1218.92	0.4228		3077.93	795.082		1996.09	55.0508		1996.09	74.6984		1996.09	46.0991		1996.09	27.9187
		971.481	31.0858		972.429	95.8859		972.429	95.5485		972.429	98.7419		972.429	98.6667		1071.26	-3.77832				1219.89	0.43557		3080.07	796.02		1997.56	55.5186		1997.56	72.5981		1997.56	45.9706		1997.56	29.7431
		971.963	31.1223		972.912	95.8815		972.912	95.5498		972.912	98.7425		972.912	98.6658		1071.75	-3.77021				1220.85	0.43702		3082.21	797.266		1999.03	55.9411		1999.03	72.8289		1999.03	45.196		1999.03	33.4698
		972.445	31.1602		973.394	95.8771		973.394	95.5521		973.394	98.7431		973.394	98.665		1072.23	-3.76179				1221.82	0.46108		3084.35	797.936		2000.5	54.7068		2000.5	73.7815		2000.5	42.6556		2000.5	33.0077
		972.927	31.1976		973.876	95.8727		973.876	95.555		973.876	98.7437		973.876	98.6642		1072.71	-3.75281				1222.78	0.51192		3086.49	797.742		2001.97	55.4471		2001.97	74.4988		2001.97	42.6255		2001.97	30.8736
		973.409	31.2322		974.358	95.8682		974.358	95.5584		974.358	98.7442		974.358	98.6637		1073.19	-3.74349				1223.75	0.57559		3088.62	797.268		2003.43	55.2663		2003.43	73.8613		2003.43	43.1099		2003.43	23.9061
		973.891	31.2625		974.84	95.8637		974.84	95.5617		974.84	98.7447		974.84	98.6632		1073.67	-3.73399				1224.71	0.63415		3090.76	796.816		2004.9	55.9323		2004.9	73.1876		2004.9	44.6065		2004.9	31.0059
		974.373	31.2875		975.322	95.8592		975.322	95.5644		975.322	98.7451		975.322	98.6629		1074.16	-3.72438				1225.67	0.65246		3092.9	796.295		2006.37	56.3638		2006.37	72.8879		2006.37	41.9937		2006.37	32.5525
		974.856	31.3074		975.804	95.8547		975.804	95.5656		975.804	98.7454		975.804	98.6626		1074.64	-3.71476				1226.64	0.60777		3095.04	795.871		2007.84	50.1317		2007.84	73.3372		2007.84	37.213		2007.84	32.9926
		975.338	31.3225		976.286	95.8501		976.286	95.5635		976.286	98.7456		976.286	98.6625		1075.12	-3.70512				1227.6	0.58085		3097.17	795.775		2009.3	54.4911		2009.3	73.1818		2009.3	40.2931		2009.3	30.9705
		975.82	31.3336		976.769	95.8456		976.769	95.5598		976.769	98.7457		976.769	98.6625		1075.6	-3.69555				1228.57	0.6596		3099.31	795.98		2010.77	53.7411		2010.77	72.9567		2010.77	41.3018		2010.77	29.4232
		976.302	31.3414		977.251	95.841		977.251	95.5552		977.251	98.7457		977.251	98.6625		1076.09	-3.68595				1229.53	0.81798		3101.44	796.336		2012.24	53.2564		2012.24	72.8697		2012.24	44.3496		2012.24	29.4961
		976.784	31.346		977.733	95.8364		977.733	95.5499		977.733	98.7456		977.733	98.6626		1076.57	-3.67649				1230.5	0.94341		3103.57	796.496		2013.7	54.1221		2013.7	73.063		2013.7	44.2471		2013.7	30.645
		977.266	31.3476		978.215	95.8317		978.215	95.5444		978.215	98.7454		978.215	98.6628		1077.05	-3.66712				1231.46	0.95667		3105.71	795.945		2015.17	54.8931		2015.17	73.5165		2015.17	41.764		2015.17	31.3232
		977.748	31.3461		978.697	95.827		978.697	95.5387		978.697	98.7452		978.697	98.6631		1077.53	-3.65804				1232.42	0.90805		3107.84	794.84		2016.64	54.7172		2016.64	74.3555		2016.64	41.4278		2016.64	31.5065
		978.23	31.342		979.179	95.8222		979.179	95.5329		979.179	98.7449		979.179	98.6634		1078.01	-3.64925				1233.39	0.93186		3109.97	794.301		2018.1	54.3102		2018.1	75.5922		2018.1	42.7188		2018.1	31.3382
		978.712	31.336		979.661	95.8173		979.661	95.5277		979.661	98.7444		979.661	98.6639		1078.49	-3.64077				1234.35	1.05243		3112.1	795.016		2019.57	54.7869		2019.57	76.7673		2019.57	44.8739		2019.57	30.999
		979.195	31.329		980.143	95.8123		980.143	95.5241		980.143	98.7439		980.143	98.6644		1078.98	-3.63278				1235.32	1.21313		3114.24	796.301		2021.03	55.4966		2021.03	77.4252		2021.03	43.7227		2021.03	30.7701
		979.677	31.322		980.625	95.8073		980.625	95.521		980.625	98.7432		980.625	98.665		1079.46	-3.62529				1236.28	1.39302		3116.37	797.117		2022.5	56.1406		2022.5	77.8242		2022.5	42.6072		2022.5	32.3386
		980.159	31.3155		981.108	95.8021		981.108	95.5178		981.108	98.7425		981.108	98.6656		1079.94	-3.6187				1237.24	1.57913		3118.5	797.184		2023.96	54.7219		2023.96	77.5782		2023.96	42.1399		2023.96	32.7878
		980.641	31.3096		981.59	95.7969		981.59	95.5143		981.59	98.7416		981.59	98.6663		1080.42	-3.61335				1238.21	1.71346		3120.62	796.805		2025.43	55.056		2025.43	77.5688		2025.43	41.6931		2025.43	32.5424
		981.123	31.3041		982.072	95.7917		982.072	95.5102		982.072	98.7407		982.072	98.6669		1080.91	-3.60882				1239.17	1.90057		3122.75	796.324		2026.89	54.0598		2026.89	78.042		2026.89	42.3015		2026.89	31.5611
		981.605	31.2985		982.554	95.7863		982.554	95.5054		982.554	98.7398		982.554	98.6676		1081.39	-3.60493				1240.14	2.23476		3124.88	795.965		2028.35	53.1268		2028.35	77.9353		2028.35	43.3756		2028.35	30.3869
		982.087	31.2928		983.036	95.781		983.036	95.4997		983.036	98.7387		983.036	98.6682		1081.87	-3.60157				1241.1	2.73805		3127.01	795.728		2029.82	52.3917		2029.82	77.4103		2029.82	43.9291		2029.82	30.5553
		982.569	31.2871		983.518	95.7755		983.518	95.4925		983.518	98.7377		983.518	98.6688		1082.35	-3.59863				1242.07	3.53073		3129.14	795.43		2031.28	52.345		2031.28	76.3902		2031.28	43.5374		2031.28	30.42
		983.052	31.2818		984	95.77		984	95.483		984	98.7366		984	98.6693		1082.83	-3.59605				1243.03	4.64768		3131.26	795.047		2032.74	52.8172		2032.74	75.3255		2032.74	43.6381		2032.74	30.0041
		983.534	31.2774		984.482	95.7644		984.482	95.472		984.482	98.7355		984.482	98.6697		1083.32	-3.59384				1243.99	6.18617		3133.39	794.801		2034.21	53.3027		2034.21	75.3292		2034.21	43.3209		2034.21	30.0604
		984.016	31.2741		984.965	95.7587		984.965	95.4599		984.965	98.7343		984.965	98.67		1083.8	-3.59201				1244.96	8.08474		3135.51	794.805		2035.67	53.7013		2035.67	75.308		2035.67	43.1149		2035.67	29.3144
		984.498	31.2718		985.447	95.7531		985.447	95.4468		985.447	98.7331		985.447	98.6704		1084.28	-3.59044				1245.92	10.4215		3137.64	794.887		2037.13	54.378		2037.13	75.2478		2037.13	43.1391		2037.13	29.6328
		984.98	31.2702		985.929	95.7474		985.929	95.4333		985.929	98.7319		985.929	98.6706		1084.76	-3.58913				1246.89	13.204		3139.76	794.918		2038.59	55.1224		2038.59	75.2676		2038.59	43.29		2038.59	31.1727
		985.462	31.269		986.411	95.7417		986.411	95.4189		986.411	98.7306		986.411	98.6708		1085.24	-3.58804				1247.85	16.4809		3141.88	795.086		2040.05	55.0063		2040.05	75.3445		2040.05	43.1123		2040.05	31.4163
		985.944	31.2682		986.893	95.7361		986.893	95.4036		986.893	98.7293		986.893	98.6709		1085.73	-3.58723				1248.82	20.8245		3144.01	795.508		2041.51	54.6972		2041.51	75.4519		2041.51	42.7581		2041.51	31.6539
		986.427	31.2679		987.375	95.7304		987.375	95.3874		987.375	98.7279		987.375	98.6709		1086.21	-3.58661				1249.78	27.14		3146.13	796.043		2042.98	54.2204		2042.98	75.4788		2042.98	43.3541		2042.98	31.8733
		986.909	31.2685		987.857	95.7249		987.857	95.3698		987.857	98.7265		987.857	98.6706		1086.69	-3.58625				1250.74	35.2701		3148.25	796.674		2044.44	52.7622		2044.44	75.0616		2044.44	44.0765		2044.44	29.0248
		987.391	31.2703		988.339	95.7194		988.339	95.3514		988.339	98.725		988.339	98.6701		1087.17	-3.58593				1251.71	43.0909		3150.37	797.355		2045.9	51.8336		2045.9	75.1377		2045.9	44.5935		2045.9	30.6897
		987.873	31.2731		988.822	95.7139		988.822	95.3327		988.822	98.7235		988.822	98.6696		1087.65	-3.58552				1252.67	51.6454		3152.49	797.725		2047.36	51.7297		2047.36	75.2223		2047.36	44.5972		2047.36	31.3997
		988.355	31.2763		989.304	95.7085		989.304	95.3139		989.304	98.722		989.304	98.6691		1088.14	-3.58478				1253.64	57.8135		3154.61	797.539		2048.82	52.8688		2048.82	74.9954		2048.82	44.4852		2048.82	30.6127
		988.837	31.2791		989.786	95.7031		989.786	95.2951		989.786	98.7206		989.786	98.6685		1088.62	-3.58403				1254.6	60.5511		3156.73	796.986		2050.28	53.4229		2050.28	75.0454		2050.28	44.5949		2050.28	30.0271
		989.319	31.2805		990.268	95.6977		990.268	95.2767		990.268	98.7192		990.268	98.668		1089.1	-3.58337				1255.57	62.0977		3158.85	796.469		2051.74	54.0035		2051.74	75.7753		2051.74	45.2781		2051.74	29.7577
		989.801	31.2801		990.75	95.6924		990.75	95.2588		990.75	98.7179		990.75	98.6674		1089.58	-3.58284				1256.53	63.1421		3160.96	796.406		2053.19	54.5374		2053.19	76.209		2053.19	45.2814		2053.19	30.2366
		990.283	31.2778		991.232	95.6871		991.232	95.242		991.232	98.7168		991.232	98.6669		1090.07	-3.58258				1257.49	64.0382		3163.08	796.902		2054.65	53.7821		2054.65	76.455		2054.65	44.1595		2054.65	30.6822
		990.766	31.2738		991.714	95.6819		991.714	95.2272		991.714	98.7159		991.714	98.6666		1090.55	-3.5826				1258.46	65.6539		3165.2	797.398		2056.11	52.9197		2056.11	76.6057		2056.11	42.8875		2056.11	30.3567
		991.248	31.2684		992.196	95.6768		992.196	95.2136		992.196	98.7152		992.196	98.6663		1091.03	-3.58289				1259.42	68.2641		3167.31	797.145		2057.57	52.1355		2057.57	76.5335		2057.57	41.9621		2057.57	29.5828
		991.73	31.2617		992.678	95.6717		992.678	95.201		992.678	98.7146		992.678	98.6661		1091.51	-3.58349				1260.39	70.0835		3169.43	796.172		2059.03	50.7765		2059.03	76.0476		2059.03	41.673		2059.03	29.6874
		992.212	31.2536		993.16	95.6667		993.16	95.1893		993.16	98.7142		993.16	98.666		1091.99	-3.58448				1261.35	69.4718		3171.54	795.371		2060.49	49.4371		2060.49	76.0047		2060.49	42.2217		2060.49	30.2025
		992.694	31.2437		993.643	95.6616		993.643	95.1781		993.643	98.7137		993.643	98.6659		1092.48	-3.58589				1262.32	66.1213		3173.66	795.523		2061.94	48.5037		2061.94	76.0365		2061.94	42.7809		2061.94	30.4812
		993.176	31.2321		994.125	95.6567		994.125	95.1679		994.125	98.7133		994.125	98.666		1092.96	-3.58772				1263.28	59.4189		3175.77	796.641		2063.4	49.1086		2063.4	76.083		2063.4	42.8678		2063.4	30.262
		993.658	31.2187		994.607	95.6519		994.607	95.1586		994.607	98.713		994.607	98.6662		1093.44	-3.58997				1264.24	49.4907		3177.88	798.133		2064.86	49.0515		2064.86	76.5295		2064.86	43.2018		2064.86	27.604
		994.14	31.2042		995.089	95.6471		995.089	95.1506		995.089	98.7128		995.089	98.6664		1093.92	-3.59265				1265.21	39.5017		3180	799.227		2066.31	51.1192		2066.31	75.516		2066.31	43.6716		2066.31	26.0481
		994.623	31.1893		995.571	95.6424		995.571	95.1444		995.571	98.7126		995.571	98.6666		1094.4	-3.59589				1266.17	30.2052		3182.11	799.437		2067.77	49.9154		2067.77	75.9266		2067.77	43.9354		2067.77	27.3968
		995.105	31.1743		996.053	95.6379		996.053	95.1394		996.053	98.7125		996.053	98.667		1094.89	-3.59966				1267.14	22.1296		3184.22	798.926		2069.23	49.1121		2069.23	75.404		2069.23	43.8111		2069.23	31.2837
		995.587	31.1595		996.535	95.6334		996.535	95.1351		996.535	98.7124		996.535	98.6675		1095.37	-3.60429				1268.1	16.0654		3186.33	798.398		2070.68	51.8194		2070.68	75.2427		2070.68	43.6416		2070.68	32.1313
		996.069	31.1444		997.018	95.6289		997.018	95.1313		997.018	98.7123		997.018	98.6682		1095.85	-3.60988				1269.07	12.015		3188.44	798.551		2072.14	51.8739		2072.14	75.2072		2072.14	42.6946		2072.14	31.4559
		996.551	31.1285		997.5	95.6244		997.5	95.1278		997.5	98.7122		997.5	98.6691		1096.33	-3.61623				1270.03	8.89522		3190.55	799.473		2073.59	52.0944		2073.59	75.3397		2073.59	40.0004		2073.59	31.115
		997.033	31.111		997.982	95.62		997.982	95.1245		997.982	98.7121		997.982	98.6702		1096.82	-3.62323				1270.99	6.8448		3192.66	800.773		2075.05	52.8682		2075.05	75.6429		2075.05	42.7368		2075.05	30.5545
		997.515	31.0921		998.464	95.6157		998.464	95.1212		998.464	98.7118		998.464	98.6716		1097.3	-3.63074				1271.96	5.39267		3194.76	802.078		2076.5	52.6549		2076.5	76.4739		2076.5	44.4215		2076.5	29.1697
		997.997	31.0719		998.946	95.6113		998.946	95.1178		998.946	98.7115		998.946	98.6733		1097.78	-3.63876				1272.92	4.41721		3196.87	803		2077.96	46.8938		2077.96	76.8941		2077.96	43.5674		2077.96	28.4389
		998.48	31.0514		999.428	95.6069		999.428	95.114		999.428	98.7109		999.428	98.6756		1098.26	-3.64723				1273.89	3.79187		3198.98	803.172		2079.41	50.325		2079.41	76.0426		2079.41	42.788		2079.41	28.0572
		998.962	31.0313		999.91	95.6026		999.91	95.1098		999.91	98.7103		999.91	98.6783		1098.74	-3.65615				1274.85	3.54653		3201.09	802.766		2080.87	53.3929		2080.87	75.8557		2080.87	42.2184		2080.87	28.0009
		999.444	31.0122		1000.39	95.5983		1000.39	95.1051		1000.39	98.7095		1000.39	98.6812		1099.23	-3.66553				1275.82	3.5531		3203.19	802.609		2082.32	55.0978		2082.32	76.4305		2082.32	42.1635		2082.32	28.2318
		999.926	30.9943		1000.87	95.5939		1000.87	95.1		1000.87	98.7087		1000.87	98.6844		1099.71	-3.6752				1276.78	3.59262		3205.3	803.471		2083.77	54.3421		2083.77	75.3227		2083.77	41.9832		2083.77	27.8703
		1000.41	30.9774		1001.36	95.5895		1001.36	95.0946		1001.36	98.7077		1001.36	98.6879		1100.19	-3.68524				1277.74	3.53217		3207.4	805.254		2085.23	53.032		2085.23	75.1196		2085.23	41.5829		2085.23	27.0625
		1000.89	30.9613		1001.84	95.5851		1001.84	95.0884		1001.84	98.7068		1001.84	98.6916		1100.67	-3.69571				1278.71	3.39252		3209.5	807.01		2086.68	53.0557		2086.68	74.774		2086.68	41.2756		2086.68	30.0354
		1001.37	30.9461		1002.32	95.5806		1002.32	95.0813		1002.32	98.7058		1002.32	98.6955		1101.15	-3.70655				1279.67	3.2054		3211.61	807.715		2088.13	53.1608		2088.13	75.0053		2088.13	41.3076		2088.13	30.1097
		1001.85	30.9322		1002.8	95.576		1002.8	95.0726		1002.8	98.7047		1002.8	98.6998		1101.64	-3.71776				1280.64	2.96599		3213.71	807.111		2089.58	52.9771		2089.58	75.6463		2089.58	41.6494		2089.58	30.1104
		1002.34	30.9205		1003.28	95.5713		1003.28	95.0614		1003.28	98.7037		1003.28	98.7045		1102.12	-3.72934				1281.6	2.71119		3215.81	805.914		2091.04	51.6543		2091.04	74.5691		2091.04	41.9764		2091.04	28.3992
		1002.82	30.9119		1003.77	95.5665		1003.77	95.0486		1003.77	98.7026		1003.77	98.7095		1102.6	-3.7413				1282.56	2.37064		3217.91	805.025		2092.49	50.5962		2092.49	72.4954		2092.49	42.3286		2092.49	26.2612
		1003.3	30.9074		1004.25	95.5616		1004.25	95.0351		1004.25	98.7015		1004.25	98.7146		1103.08	-3.75354				1283.53	2.12798		3220.02	804.672		2093.94	50.2999		2093.94	70.5213		2093.94	42.5509		2093.94	27.7358
		1003.78	30.9074		1004.73	95.5566		1004.73	95.0209		1004.73	98.7004		1004.73	98.7199		1103.57	-3.76614				1284.49	2.09801		3222.12	804.652		2095.39	50.3871		2095.39	72.5071		2095.39	41.3193		2095.39	29.553
		1004.26	30.9119		1005.21	95.5515		1005.21	95.0063		1005.21	98.6991		1005.21	98.7253		1104.05	-3.77909				1285.46	2.16235		3224.22	804.863		2096.84	50.9584		2096.84	74.2084		2096.84	40.3883		2096.84	30.1405
		1004.75	30.9207		1005.7	95.5463		1005.7	94.9916		1005.7	98.6978		1005.7	98.7306		1104.53	-3.79233				1286.42	2.19351		3226.31	805.188		2098.29	51.8411		2098.29	74.4487		2098.29	41.4717		2098.29	30.3356
		1005.23	30.9332		1006.18	95.5409		1006.18	94.9769		1006.18	98.6965		1006.18	98.7359		1105.01	-3.80588				1287.39	2.18309		3228.41	805.426		2099.74	52.8411		2099.74	74.6021		2099.74	41.2417		2099.74	30.2755
		1005.71	30.949		1006.66	95.5356		1006.66	94.9627		1006.66	98.695		1006.66	98.7412		1105.49	-3.81968				1288.35	2.14642		3230.51	805.379		2101.19	52.6265		2101.19	74.7441		2101.19	41.8948		2101.19	29.9454
		1006.19	30.9678		1007.14	95.5301		1007.14	94.9501		1007.14	98.6936		1007.14	98.7463		1105.98	-3.83383				1289.31	2.06842		3232.61	804.957		2102.65	52.3974		2102.65	74.0618		2102.65	42.5991		2102.65	29.3929
		1006.68	30.9891		1007.62	95.5245		1007.62	94.9381		1007.62	98.692		1007.62	98.7512		1106.46	-3.8482				1290.28	1.97275		3234.71	804.43		2104.09	52.084		2104.09	74.5687		2104.09	42.6807		2104.09	28.8448
		1007.16	31.0121		1008.11	95.5187		1008.11	94.9263		1008.11	98.6903		1008.11	98.756		1106.94	-3.86272				1291.24	1.91636		3236.8	804.019		2105.54	51.4524		2105.54	75.2141		2105.54	42.3794		2105.54	28.4728
		1007.64	31.036		1008.59	95.5128		1008.59	94.9146		1008.59	98.6886		1008.59	98.7606		1107.42	-3.87738				1292.21	1.86162		3238.9	803.25		2106.99	51.6531		2106.99	75.5196		2106.99	39.6024		2106.99	28.5544
		1008.12	31.0594		1009.07	95.5067		1009.07	94.9027		1009.07	98.6868		1009.07	98.7651		1107.9	-3.89224				1293.17	1.75087		3240.99	801.602		2108.44	51.8781		2108.44	75.6832		2108.44	41.3715		2108.44	28.8269
		1008.6	31.0815		1009.55	95.5004		1009.55	94.8907		1009.55	98.6848		1009.55	98.7694		1108.39	-3.9073				1294.13	1.58663		3243.09	799.477		2109.89	52.4785		2109.89	74.7048		2109.89	43.4643		2109.89	29.367
		1009.09	31.1016		1010.03	95.4938		1010.03	94.8785		1010.03	98.6828		1010.03	98.7735		1108.87	-3.9226				1295.1	1.41114		3245.18	797.746		2111.34	53.2919		2111.34	75.2361		2111.34	42.521		2111.34	29.7859
		1009.57	31.1194		1010.52	95.487		1010.52	94.8659		1010.52	98.6805		1010.52	98.7772		1109.35	-3.93816				1296.06	1.25014		3247.27	796.926		2112.79	52.9705		2112.79	76.1923		2112.79	41.7801		2112.79	28.9942
		1010.05	31.1352		1011	95.4798		1011	94.8526		1011	98.678		1011	98.7804		1109.83	-3.95389				1297.03	1.10615		3249.37	796.898		2114.23	53.4798		2114.23	75.6661		2114.23	41.3693		2114.23	28.7603
		1010.53	31.1494		1011.48	95.4724		1011.48	94.8389		1011.48	98.6754		1011.48	98.7833		1110.32	-3.96997				1297.99	0.9838		3251.46	796.887		2115.68	49.7516		2115.68	75.088		2115.68	40.5017		2115.68	29.0947
		1011.01	31.1622		1011.96	95.4647		1011.96	94.8249		1011.96	98.6727		1011.96	98.7859		1110.8	-3.98644				1298.96	0.87688		3253.55	796.281		2117.13	51.2418		2117.13	75.0993		2117.13	40.2541		2117.13	29.1518
		1011.5	31.1738		1012.45	95.4567		1012.45	94.8106		1012.45	98.6698		1012.45	98.7883		1111.28	-4.00362				1299.92	0.81887		3255.64	795.379		2118.58	54.7026		2118.58	74.9693		2118.58	40.5508		2118.58	28.3926
		1011.98	31.1839		1012.93	95.4484		1012.93	94.7963		1012.93	98.6668		1012.93	98.7905		1111.76	-4.02121				1300.88	0.84395		3257.73	794.613		2120.02	55.4617		2120.02	74.5745		2120.02	40.9829		2120.02	27.5121
		1012.46	31.1926		1013.41	95.4398		1013.41	94.7816		1013.41	98.6638		1013.41	98.7926		1112.24	-4.03897				1301.85	0.82236		3259.82	794.004		2121.47	54.1523		2121.47	74.1376		2121.47	41.8085		2121.47	27.089
		1012.94	31.1998		1013.89	95.4308		1013.89	94.7668		1013.89	98.6608		1013.89	98.7945		1112.72	-4.05683				1302.81	0.71841		3261.91	793.633		2122.92	52.8238		2122.92	73.6672		2122.92	42.3322		2122.92	27.1583
		1013.42	31.2059		1014.37	95.4214		1014.37	94.7518		1014.37	98.6577		1014.37	98.7963		1113.21	-4.07455				1303.78	0.59339		3264	793.59		2124.36	50.395		2124.36	73.3295		2124.36	43.0344		2124.36	27.9447
		1013.91	31.2115		1014.86	95.4114		1014.86	94.7365		1014.86	98.6546		1014.86	98.7982		1113.69	-4.09226				1304.74	0.50783		3266.09	793.574		2125.81	49.6351		2125.81	73.2038		2125.81	42.8275		2125.81	28.912
		1014.39	31.2169		1015.34	95.4011		1015.34	94.721		1015.34	98.6514		1015.34	98.7999		1114.17	-4.10986				1305.71	0.47294		3268.17	793.319		2127.25	49.9488		2127.25	73.2943		2127.25	42.2685		2127.25	23.5508
		1014.87	31.2226		1015.82	95.3904		1015.82	94.7054		1015.82	98.6483		1015.82	98.8016		1114.65	-4.12724				1306.67	0.45872		3270.26	793.083		2128.7	50.1986		2128.7	73.7014		2128.7	42.341		2128.7	28.2904
		1015.35	31.2286		1016.3	95.3793		1016.3	94.6897		1016.3	98.6451		1016.3	98.8032		1115.14	-4.14445				1307.63	0.43164		3272.35	793.106		2130.14	50.4531		2130.14	74.9376		2130.14	42.6534		2130.14	28.7745
		1015.84	31.2345		1016.78	95.368		1016.78	94.6737		1016.78	98.6419		1016.78	98.8046		1115.62	-4.16126				1308.6	0.38856		3274.43	793.161		2131.59	50.3815		2131.59	75.6409		2131.59	42.266		2131.59	29.3414
		1016.32	31.2403		1017.27	95.3563		1017.27	94.6576		1017.27	98.6386		1017.27	98.8058		1116.1	-4.17775				1309.56	0.34841		3276.52	793.135		2133.03	51.4774		2133.03	75.3863		2133.03	41.7216		2133.03	29.3939
		1016.8	31.2458		1017.75	95.3444		1017.75	94.6417		1017.75	98.6354		1017.75	98.8069		1116.58	-4.1938				1310.53	0.33246		3278.6	793.094		2134.48	52.2814		2134.48	74.6925		2134.48	40.6933		2134.48	29.028
		1017.28	31.251		1018.23	95.3321		1018.23	94.6262		1018.23	98.6321		1018.23	98.8078		1117.06	-4.20938				1311.49	0.36056		3280.69	792.737		2135.92	51.874		2135.92	73.794		2135.92	40.1305		2135.92	28.5257
		1017.76	31.2563		1018.71	95.3197		1018.71	94.6121		1018.71	98.6288		1018.71	98.8084		1117.55	-4.22428				1312.46	0.41992		3282.77	791.908		2137.36	51.4489		2137.36	72.7498		2137.36	40.2518		2137.36	28.151
		1018.25	31.2616		1019.2	95.307		1019.2	94.5984		1019.2	98.6256		1019.2	98.8087		1118.03	-4.23855				1313.42	0.45074		3284.85	791.238		2138.81	51.4067		2138.81	71.8958		2138.81	42.3422		2138.81	28.2436
		1018.73	31.2668		1019.68	95.294		1019.68	94.5843		1019.68	98.6223		1019.68	98.8089		1118.51	-4.25184				1314.38	0.43234		3286.93	791.375		2140.25	50.9486		2140.25	71.5043		2140.25	42.9531		2140.25	28.1909
		1019.21	31.2715		1020.16	95.2808		1020.16	94.5699		1020.16	98.619		1020.16	98.809		1118.99	-4.26384				1315.35	0.39155		3289.02	792.137		2141.69	51.1827		2141.69	71.865		2141.69	43.3531		2141.69	28.212
		1019.69	31.2751		1020.64	95.2673		1020.64	94.5547		1020.64	98.6157		1020.64	98.8091		1119.47	-4.27477				1316.31	0.35469		3291.1	792.809		2143.14	51.5067		2143.14	72.3727		2143.14	43.1581		2143.14	28.3898
		1020.17	31.2774		1021.12	95.2535		1021.12	94.5386		1021.12	98.6123		1021.12	98.8091		1119.96	-4.28488				1317.28	0.32526		3293.18	793.004		2144.58	52.0523		2144.58	72.5232		2144.58	41.6384		2144.58	28.6929
		1020.66	31.2783		1021.61	95.2395		1021.61	94.5212		1021.61	98.6089		1021.61	98.8091		1120.44	-4.29422				1318.24	0.33114		3295.26	793.125		2146.02	52.5012		2146.02	74.3767		2146.02	40.0031		2146.02	29.2064
		1021.14	31.2782		1022.09	95.2252		1022.09	94.5018		1022.09	98.6055		1022.09	98.8092		1120.92	-4.3029				1319.2	0.36032		3297.34	793.519		2147.46	52.7882		2147.46	75.2499		2147.46	38.3929		2147.46	30.3789
		1021.62	31.2778		1022.57	95.2105		1022.57	94.4792		1022.57	98.6021		1022.57	98.8093		1121.4	-4.31085				1320.17	0.36202		3299.41	793.68		2148.9	53.0626		2148.9	74.99		2148.9	42.7886		2148.9	30.3453
		1022.1	31.2774		1023.05	95.1956		1023.05	94.4545		1023.05	98.5986		1023.05	98.8096		1121.89	-4.31812				1321.13	0.33395		3301.49	793.115		2150.35	53.363		2150.35	73.555		2150.35	43.4043		2150.35	30.2876
		1022.59	31.2772		1023.53	95.1805		1023.53	94.4284		1023.53	98.5951		1023.53	98.8098		1122.37	-4.32471				1322.1	0.31982		3303.57	792.227		2151.79	53.2513		2151.79	70.786		2151.79	43.1102		2151.79	30.4153
		1023.07	31.2771		1024.02	95.1651		1024.02	94.401		1024.02	98.5916		1024.02	98.8101		1122.85	-4.33079				1323.06	0.36057		3305.65	791.818		2153.23	54.4519		2153.23	69.7526		2153.23	41.3554		2153.23	30.7194
		1023.55	31.2767		1024.5	95.1496		1024.5	94.3729		1024.5	98.588		1024.5	98.8104		1123.33	-4.33624				1324.03	0.43892		3307.72	792.105		2154.67	54.6633		2154.67	71.4197		2154.67	42.1341		2154.67	30.9409
		1024.03	31.2756		1024.98	95.1339		1024.98	94.3438		1024.98	98.5844		1024.98	98.8108		1123.81	-4.34101				1324.99	0.50344		3309.8	792.428		2156.11	54.8803		2156.11	73.2473		2156.11	42.5989		2156.11	30.5327
		1024.51	31.2739		1025.46	95.1181		1025.46	94.3138		1025.46	98.5807		1025.46	98.8111		1124.3	-4.34514				1325.95	0.52226		3311.87	792.219		2157.55	54.514		2157.55	72.2036		2157.55	42.8268		2157.55	29.4284
		1025	31.2717		1025.94	95.1021		1025.94	94.2828		1025.94	98.577		1025.94	98.8116		1124.78	-4.34852				1326.92	0.50194		3313.95	791.621		2158.99	53.7975		2158.99	70.6582		2158.99	43.0444		2158.99	27.9599
		1025.48	31.2692		1026.43	95.0861		1026.43	94.2507		1026.43	98.5731		1026.43	98.8123		1125.26	-4.35124				1327.88	0.45077		3316.02	790.918		2160.43	51.9289		2160.43	65.415		2160.43	43.1806		2160.43	27.2171
		1025.96	31.2668		1026.91	95.07		1026.91	94.2178		1026.91	98.5692		1026.91	98.813		1125.74	-4.35323				1328.85	0.36501		3318.1	790.412		2161.86	51.5175		2161.86	71.5009		2161.86	42.0918		2161.86	27.7796
		1026.44	31.2643		1027.39	95.0539		1027.39	94.1846		1027.39	98.5652		1027.39	98.8137		1126.22	-4.35454				1329.81	0.27599		3320.17	790.441		2163.3	53.1748		2163.3	75.7054		2163.3	41.5081		2163.3	29.1135
		1026.92	31.2615		1027.87	95.0376		1027.87	94.1511		1027.87	98.5612		1027.87	98.8145		1126.71	-4.35519				1330.78	0.09314		3322.24	790.783		2164.74	53.6986		2164.74	75.7407		2164.74	41.5971		2164.74	30.1579
		1027.41	31.2581		1028.36	95.0211		1028.36	94.1175		1028.36	98.5572		1028.36	98.8152		1127.19	-4.35515				1331.74	-0.0074		3324.31	790.98		2166.18	52.1496		2166.18	75.0832		2166.18	41.4578		2166.18	29.9786
		1027.89	31.254		1028.84	95.0046		1028.84	94.084		1028.84	98.5531		1028.84	98.8159		1127.67	-4.35436				1332.7	0.12458		3326.38	791.07		2167.62	51.4254		2167.62	75.1337		2167.62	41.1057		2167.62	29.6963
		1028.37	31.2494		1029.32	94.9879		1029.32	94.0511		1029.32	98.549		1029.32	98.8166		1128.15	-4.35287				1333.67	0.31095		3328.45	791.035		2169.06	52.6148		2169.06	73.9669		2169.06	40.3077		2169.06	29.322
		1028.85	31.2446		1029.8	94.9714		1029.8	94.0193		1029.8	98.5448		1029.8	98.8171		1128.63	-4.3506				1334.63	0.35295		3330.52	790.482		2170.49	52.997		2170.49	73.7133		2170.49	39.466		2170.49	29.3339
		1029.34	31.24		1030.28	94.955		1030.28	93.9898		1030.28	98.5407		1030.28	98.8174		1129.12	-4.34758				1335.6	0.26467		3332.59	789.59		2171.93	52.5412		2171.93	73.1874		2171.93	40.3374		2171.93	29.6684
		1029.82	31.2358		1030.77	94.9387		1030.77	93.9616		1030.77	98.5365		1030.77	98.8176		1129.6	-4.34385				1336.56	0.20453		3334.66	789.283		2173.37	51.1514		2173.37	72.6012		2173.37	42.0269		2173.37	29.9111
		1030.3	31.2316		1031.25	94.9222		1031.25	93.934		1031.25	98.5322		1031.25	98.8177		1130.08	-4.33942				1337.53	0.22806		3336.73	789.936		2174.81	50.0807		2174.81	71.7726		2174.81	42.6347		2174.81	29.6189
		1030.78	31.2265		1031.73	94.9055		1031.73	93.9069		1031.73	98.528		1031.73	98.8178		1130.56	-4.33433				1338.49	0.26452		3338.8	790.777		2176.24	49.0686		2176.24	72.4513		2176.24	41.7754		2176.24	29.2766
		1031.26	31.2194		1032.21	94.8884		1032.21	93.88		1032.21	98.5238		1032.21	98.8178		1131.05	-4.32853				1339.45	0.27234		3340.86	791.031		2177.68	48.5777		2177.68	74.2832		2177.68	39.9704		2177.68	29.0218
		1031.75	31.2096		1032.69	94.871		1032.69	93.8532		1032.69	98.5197		1032.69	98.8178		1131.53	-4.32189				1340.42	0.27839		3342.93	790.841		2179.11	48.7069		2179.11	74.7795		2179.11	38.9644		2179.11	27.6986
		1032.23	31.1968		1033.18	94.8532		1033.18	93.8264		1033.18	98.5155		1033.18	98.8178		1132.01	-4.31444				1341.38	0.29848		3345	790.682		2180.55	49.1759		2180.55	76.1526		2180.55	39.0945		2180.55	27.5864
		1032.71	31.1817		1033.66	94.8349		1033.66	93.799		1033.66	98.5114		1033.66	98.8177		1132.49	-4.30612				1342.35	0.3241		3347.06	790.641		2181.99	49.9713		2181.99	76.7104		2181.99	38.9491		2181.99	28.7477
		1033.19	31.1659		1034.14	94.816		1034.14	93.7703		1034.14	98.5074		1034.14	98.8176		1132.97	-4.29692				1343.31	0.33599		3349.13	790.555		2183.42	50.856		2183.42	76.6992		2183.42	38.8165		2183.42	29.491
		1033.67	31.1515		1034.62	94.7964		1034.62	93.7411		1034.62	98.5035		1034.62	98.8175		1133.46	-4.28673				1344.28	0.32567		3351.19	790.466		2184.85	51.4937		2184.85	76.3409		2184.85	38.7471		2184.85	29.5568
		1034.16	31.1408		1035.11	94.7763		1035.11	93.7119		1035.11	98.4996		1035.11	98.8174		1133.94	-4.27536				1345.24	0.30493		3353.25	790.584		2186.29	51.8929		2186.29	75.7102		2186.29	39.8066		2186.29	29.6078
		1034.64	31.1356		1035.59	94.7556		1035.59	93.6828		1035.59	98.4957		1035.59	98.8173		1134.42	-4.26247				1346.2	0.29118		3355.32	790.906		2187.72	52.1715		2187.72	74.8354		2187.72	40.5462		2187.72	30.2107
		1035.12	31.1375		1036.07	94.7344		1036.07	93.6539		1036.07	98.492		1036.07	98.8173		1134.9	-4.24844				1347.17	0.28723		3357.38	791.385		2189.16	52.9378		2189.16	73.6981		2189.16	41.3792		2189.16	30.0268
		1035.6	31.1467		1036.55	94.7126		1036.55	93.6256		1036.55	98.4882		1036.55	98.8174		1135.38	-4.23346				1348.13	0.28211		3359.44	792.184		2190.59	54.5397		2190.59	72.5693		2190.59	40.6892		2190.59	29.7414
		1036.09	31.1628		1037.03	94.69		1037.03	93.5979		1037.03	98.4845		1037.03	98.8175		1135.87	-4.21764				1349.1	0.24747		3361.5	793.014		2192.03	55.7146		2192.03	71.6381		2192.03	39.0053		2192.03	29.333
		1036.57	31.1842		1037.52	94.6666		1037.52	93.5714		1037.52	98.4809		1037.52	98.8179		1136.35	-4.20115				1350.06	0.21364		3363.56	793.035		2193.46	55.5508		2193.46	71.3865		2193.46	39.0128		2193.46	28.15
		1037.05	31.2084		1038	94.642		1038	93.5473		1038	98.4773		1038	98.8184		1136.83	-4.18397				1351.03	0.23		3365.62	792.188		2194.89	54.2699		2194.89	71.4721		2194.89	41.3233		2194.89	26.7945
		1037.53	31.2327		1038.48	94.6166		1038.48	93.5243		1038.48	98.4738		1038.48	98.8191		1137.31	-4.16619				1351.99	0.26632		3367.68	791.453		2196.33	53.019		2196.33	71.6723		2196.33	42.3327		2196.33	26.7015
		1038.01	31.2545		1038.96	94.5905		1038.96	93.5019		1038.96	98.4704		1038.96	98.8199		1137.8	-4.14775				1352.95	0.28494		3369.74	791.391		2197.76	53.0622		2197.76	71.8957		2197.76	43.2984		2197.76	27.8566
		1038.5	31.2717		1039.44	94.5638		1039.44	93.4798		1039.44	98.467		1039.44	98.8208		1138.28	-4.12889				1353.92	0.28481		3371.8	791.644		2199.19	53.9992		2199.19	72.2521		2199.19	43.6955		2199.19	28.1185
		1038.98	31.2832		1039.93	94.5366		1039.93	93.4578		1039.93	98.4638		1039.93	98.822		1138.76	-4.10958				1354.88	0.28864		3373.86	791.758		2200.62	53.7543		2200.62	72.7316		2200.62	43.5793		2200.62	28.7675
		1039.46	31.2895		1040.41	94.5089		1040.41	93.4357		1040.41	98.4606		1040.41	98.8232		1139.24	-4.08983				1355.85	0.30786		3375.91	791.441		2202.05	52.6204		2202.05	73.2905		2202.05	43.5102		2202.05	30.3688
		1039.94	31.2917		1040.89	94.4807		1040.89	93.4134		1040.89	98.4575		1040.89	98.8246		1139.72	-4.06971				1356.81	0.32429		3377.97	790.654		2203.49	51.0841		2203.49	73.9033		2203.49	43.5381		2203.49	30.6649
		1040.42	31.2915		1041.37	94.4518		1041.37	93.3905		1041.37	98.4546		1041.37	98.8261		1140.21	-4.04916				1357.78	0.30843		3380.03	789.891		2204.92	50.01		2204.92	74.4107		2204.92	43.2986		2204.92	29.8845
		1040.91	31.2907		1041.85	94.4222		1041.85	93.3664		1041.85	98.4516		1041.85	98.8276		1140.69	-4.02842				1358.74	0.26236		3382.08	789.693		2206.35	51.0543		2206.35	74.5343		2206.35	42.7983		2206.35	29.781
		1041.39	31.2902		1042.34	94.3922		1042.34	93.3415		1042.34	98.4488		1042.34	98.8293		1141.17	-4.00744				1359.7	0.24521		3384.14	789.969		2207.78	51.8814		2207.78	74.3277		2207.78	39.4289		2207.78	29.8391
		1041.87	31.2902		1042.82	94.3619		1042.82	93.316		1042.82	98.4462		1042.82	98.8311		1141.65	-3.9864				1360.67	0.26612		3386.19	790.326		2209.21	51.8864		2209.21	74.2253		2209.21	40.646		2209.21	29.7936
		1042.35	31.2903		1043.3	94.3314		1043.3	93.29		1043.3	98.4436		1043.3	98.8331		1142.13	-3.96554				1361.63	0.29554		3388.24	790.75		2210.64	52.2492		2210.64	74.3578		2210.64	42.5814		2210.64	29.6981
		1042.84	31.2899		1043.78	94.3009		1043.78	93.2635		1043.78	98.4412		1043.78	98.8353		1142.62	-3.94468				1362.6	0.35829		3390.3	791.318		2212.07	52.0961		2212.07	74.7292		2212.07	43.8413		2212.07	29.3948
		1043.32	31.2887		1044.27	94.2705		1044.27	93.2365		1044.27	98.439		1044.27	98.8379		1143.1	-3.92371				1363.56	0.39727		3392.35	791.644		2213.5	50.7054		2213.5	76.3551		2213.5	43.7144		2213.5	28.7933
		1043.8	31.2869		1044.75	94.2401		1044.75	93.2088		1044.75	98.437		1044.75	98.8407		1143.58	-3.90257				1364.52	0.36385		3394.4	791.352		2214.93	49.4941		2214.93	75.6129		2214.93	42.4534		2214.93	28.4798
		1044.28	31.2849		1045.23	94.2099		1045.23	93.1802		1045.23	98.4352		1045.23	98.8439		1144.06	-3.88128				1365.49	0.29985		3396.45	790.793		2216.36	50.5492		2216.36	74.3153		2216.36	41.5639		2216.36	28.3686
		1044.76	31.2834		1045.71	94.1799		1045.71	93.1503		1045.71	98.4338		1045.71	98.8475		1144.55	-3.85984				1366.45	0.2835		3398.5	790.703		2217.79	51.7649		2217.79	73.8238		2217.79	41.8576		2217.79	28.3413
		1045.25	31.2828		1046.19	94.1502		1046.19	93.1195		1046.19	98.4327		1046.19	98.8515		1145.03	-3.83826				1367.42	0.33263		3400.55	791.231		2219.22	51.3508		2219.22	72.7289		2219.22	41.9352		2219.22	28.4752
		1045.73	31.2828		1046.68	94.121		1046.68	93.0882		1046.68	98.4318		1046.68	98.8559		1145.51	-3.81658				1368.38	0.4013		3402.6	791.758		2220.64	51.3872		2220.64	72.5559		2220.64	42.1164		2220.64	28.6804
		1046.21	31.2832		1047.16	94.0924		1047.16	93.0562		1047.16	98.431		1047.16	98.8605		1145.99	-3.79467				1369.35	0.45545		3404.65	791.801		2222.07	51.6745		2222.07	72.9753		2222.07	42.1855		2222.07	29.0636
		1046.69	31.2833		1047.64	94.0646		1047.64	93.0236		1047.64	98.4303		1047.64	98.8655		1146.47	-3.77262				1370.31	0.46545		3406.7	791.522		2223.5	51.8315		2223.5	73.4029		2223.5	41.7597		2223.5	29.7137
		1047.17	31.2829		1048.12	94.0378		1048.12	92.9908		1048.12	98.4298		1048.12	98.8707		1146.96	-3.75042				1371.27	0.40849		3408.75	791.195		2224.93	52.4956		2224.93	73.8759		2224.93	41.2421		2224.93	30.4468
		1047.66	31.282		1048.6	94.0119		1048.6	92.9578		1048.6	98.4294		1048.6	98.8763		1147.44	-3.72811				1372.24	0.32731		3410.8	790.826		2226.35	52.242		2226.35	73.9716		2226.35	41.7703		2226.35	31.1401
		1048.14	31.2812		1049.09	93.9873		1049.09	92.9251		1049.09	98.4291		1049.09	98.8823		1147.92	-3.70572				1373.2	0.30532		3412.84	790.375		2227.78	51.5677		2227.78	74.1843		2227.78	42.5659		2227.78	31.4359
		1048.62	31.2807		1049.57	93.9643		1049.57	92.8936		1049.57	98.4288		1049.57	98.8887		1148.4	-3.68327				1374.17	0.36181		3414.89	789.955		2229.21	50.5564		2229.21	75.045		2229.21	42.677		2229.21	31.3358
		1049.1	31.2806		1050.05	93.9427		1050.05	92.8624		1050.05	98.4286		1050.05	98.8955		1148.88	-3.66068				1375.13	0.40839		3416.93	789.777		2230.64	49.1845		2230.64	76.0309		2230.64	41.9483		2230.64	31.1144
		1049.59	31.2805		1050.53	93.9226		1050.53	92.8308		1050.53	98.4284		1050.53	98.9025		1149.37	-3.63795				1376.1	0.35159		3418.98	789.959		2232.06	52.0392		2232.06	76.6847		2232.06	40.8554		2232.06	30.4537
		1050.07	31.2798		1051.02	93.9038		1051.02	92.7986		1051.02	98.4283		1051.02	98.9098		1149.85	-3.61498				1377.06	0.23446		3421.02	790.309		2233.49	50.8982		2233.49	76.7582		2233.49	40.9474		2233.49	29.2362
		1050.55	31.2777		1051.5	93.8865		1051.5	92.7656		1051.5	98.4283		1051.5	98.9173		1150.33	-3.59199				1378.02	0.21302		3423.07	790.375		2234.91	50.1619		2234.91	76.3492		2234.91	41.6914		2234.91	27.477
		1051.03	31.2738		1051.98	93.8707		1051.98	92.7314		1051.98	98.4283		1051.98	98.9249		1150.81	-3.56897				1378.99	0.31556		3425.11	790.027		2236.34	49.9232		2236.34	75.7383		2236.34	42.4982		2236.34	26.7513
		1051.51	31.2683		1052.46	93.8567		1052.46	92.6958		1052.46	98.4284		1052.46	98.9328		1151.3	-3.54594				1379.95	0.36252		3427.15	789.863		2237.76	48.7421		2237.76	75.063		2237.76	43.0758		2237.76	27.1653
		1051.99	31.2617		1052.94	93.8446		1052.94	92.658		1052.94	98.4284		1052.94	98.9407		1151.78	-3.52291				1380.92	0.27006		3429.2	790.336		2239.19	49.5829		2239.19	74.6309		2239.19	43.4595		2239.19	28.9662
		1052.48	31.2543		1053.42	93.8349		1053.42	92.6168		1053.42	98.4284		1053.42	98.9488		1152.26	-3.49996				1381.88	0.19445		3431.24	790.934		2240.61	49.8565		2240.61	74.365		2240.61	43.5212		2240.61	29.5202
		1052.96	31.2462		1053.91	93.8272		1053.91	92.5734		1053.91	98.4284		1053.91	98.9568		1152.74	-3.47708				1382.85	0.18672		3433.28	791.09		2242.04	49.4167		2242.04	73.9481		2242.04	43.1672		2242.04	29.5429
		1053.44	31.2367		1054.39	93.8212		1054.39	92.5285		1054.39	98.4285		1054.39	98.965		1153.22	-3.45431				1383.81	0.22892		3435.32	791.012		2243.46	49.8406		2243.46	72.681		2243.46	42.733		2243.46	29.909
		1053.92	31.2249		1054.87	93.817		1054.87	92.4825		1054.87	98.4286		1054.87	98.9732		1153.7	-3.43168				1384.77	0.32671		3437.36	791.062		2244.89	49.566		2244.89	72.9102		2244.89	42.1704		2244.89	30.5372
		1054.41	31.2099		1055.35	93.8143		1055.35	92.4361		1055.35	98.4288		1055.35	98.9815		1154.19	-3.40913				1385.74	0.44938		3439.4	791.172		2246.31	49.5053		2246.31	73.8042		2246.31	41.1389		2246.31	30.6956
		1054.89	31.1913		1055.84	93.8131		1055.84	92.3888		1055.84	98.4291		1055.84	98.9898		1154.67	-3.38676				1386.7	0.52091		3441.44	791.117		2247.73	50.7746		2247.73	74.6448		2247.73	39.3908		2247.73	30.5757
		1055.37	31.1693		1056.32	93.8136		1056.32	92.3404		1056.32	98.4295		1056.32	98.9981		1155.15	-3.36458				1387.67	0.49292		3443.48	791.027		2249.16	51.324		2249.16	75.1656		2249.16	37.5481		2249.16	30.5003
		1055.85	31.1449		1056.8	93.8156		1056.8	92.2904		1056.8	98.4301		1056.8	99.0064		1155.63	-3.34265				1388.63	0.41094		3445.51	791.184		2250.58	51.614		2250.58	74.9235		2250.58	38.6489		2250.58	30.4376
		1056.33	31.1195		1057.28	93.8192		1057.28	92.2377		1057.28	98.4309		1057.28	99.0147		1156.12	-3.32097				1389.59	0.37693		3447.55	791.418		2252	52.0214		2252	73.4247		2252	42.3918		2252	30.4089
		1056.82	31.0941		1057.76	93.8242		1057.76	92.1839		1057.76	98.432		1057.76	99.0229		1156.6	-3.29959				1390.56	0.41174		3449.59	791.352		2253.42	52.438		2253.42	72.2057		2253.42	42.7563		2253.42	30.4769
		1057.3	31.07		1058.25	93.8307		1058.25	92.1306		1058.25	98.4331		1058.25	99.0311		1157.08	-3.27853				1391.52	0.40386		3451.62	791.012		2254.85	52.7212		2254.85	74.7323		2254.85	42.4183		2254.85	30.6336
		1057.78	31.0478		1058.73	93.8385		1058.73	92.0781		1058.73	98.4344		1058.73	99.0392		1157.56	-3.25805				1392.49	0.30119		3453.66	790.703		2256.27	51.9818		2256.27	76.7019		2256.27	41.7516		2256.27	30.2165
		1058.26	31.0286		1059.21	93.8477		1059.21	92.0273		1059.21	98.4358		1059.21	99.0472		1158.04	-3.23792				1393.45	0.24587		3455.69	790.547		2257.69	51.8868		2257.69	76.781		2257.69	41.6807		2257.69	28.4851
		1058.74	31.0135		1059.69	93.8581		1059.69	91.9789		1059.69	98.4374		1059.69	99.0551		1158.53	-3.21813				1394.42	0.27196		3457.73	790.377		2259.11	52.9065		2259.11	75.1173		2259.11	42.5096		2259.11	28.1771
		1059.23	31.004		1060.17	93.8697		1060.17	91.9332		1060.17	98.439		1060.17	99.0628		1159.01	-3.19874				1395.38	0.3291		3459.76	790.07		2260.53	52.6526		2260.53	71.9911		2260.53	43.2211		2260.53	28.196
		1059.71	31.0014		1060.66	93.8825		1060.66	91.8914		1060.66	98.4408		1060.66	99.0703		1159.49	-3.17965				1396.34	0.3927		3461.8	789.869		2261.95	52.4442		2261.95	68.8446		2261.95	43.5208		2261.95	27.8945
		1060.19	31.0065		1061.14	93.8963		1061.14	91.8551		1061.14	98.4427		1061.14	99.0774		1159.97	-3.16089				1397.31	0.4437		3463.83	790.059		2263.37	52.3983		2263.37	69.1054		2263.37	42.8025		2263.37	27.9695
		1060.67	31.0189		1061.62	93.9111		1061.62	91.8234		1061.62	98.4447		1061.62	99.0844		1160.45	-3.1425				1398.27	0.44171		3465.86	790.443		2264.79	52.5183		2264.79	72.2291		2264.79	41.6232		2264.79	28.4425
		1061.16	31.037		1062.1	93.927		1062.1	91.7961		1062.1	98.4468		1062.1	99.0911		1160.94	-3.12444				1399.24	0.37098		3467.89	790.563		2266.21	52.5072		2266.21	74.2133		2266.21	41.7023		2266.21	28.945
		1061.64	31.0584		1062.59	93.9439		1062.59	91.7732		1062.59	98.449		1062.59	99.0977		1161.42	-3.10669				1400.2	0.30655		3469.92	790.264		2267.63	52.1252		2267.63	72.2037		2267.63	43.1869		2267.63	29.276
		1062.12	31.0801		1063.07	93.9617		1063.07	91.7544		1063.07	98.4514		1063.07	99.1042		1161.9	-3.08931				1401.16	0.34856		3471.95	789.754		2269.05	51.4539		2269.05	67.965		2269.05	41.9625		2269.05	29.8043
		1062.6	31.0998		1063.55	93.9805		1063.55	91.7405		1063.55	98.4538		1063.55	99.1105		1162.38	-3.07228				1402.13	0.44793		3473.98	789.324		2270.47	51.1273		2270.47	67.8463		2270.47	40.6224		2270.47	30.4268
		1063.08	31.1162		1064.03	94.0002		1064.03	91.7318		1064.03	98.4564		1064.03	99.1167		1162.87	-3.05563				1403.09	0.47017		3476.01	789.195		2271.89	50.7417		2271.89	71.641		2271.89	39.3388		2271.89	30.9901
		1063.57	31.1291		1064.51	94.0207		1064.51	91.729		1064.51	98.4591		1064.51	99.1227		1163.35	-3.03938				1404.06	0.42123		3478.04	789.352		2273.31	51.153		2273.31	72.3517		2273.31	38.8019		2273.31	30.2604
		1064.05	31.1393		1065	94.042		1065	91.7329		1065	98.4618		1065	99.1287		1163.83	-3.02347				1405.02	0.35124		3480.07	789.479		2274.73	50.8877		2274.73	73.2969		2274.73	39.3513		2274.73	28.6113
		1064.53	31.1477		1065.48	94.0642		1065.48	91.7429		1065.48	98.4647		1065.48	99.1345		1164.31	-3.00795				1405.99	0.24851		3482.1	789.289		2276.15	51.0425		2276.15	74.6131		2276.15	39.8687		2276.15	28.975
		1065.01	31.1549		1065.96	94.087		1065.96	91.7588		1065.96	98.4677		1065.96	99.1403		1164.79	-2.99281				1406.95	0.16275		3484.12	788.861		2277.56	51.4466		2277.56	75.6231		2277.56	38.6783		2277.56	29.4217
		1065.49	31.1608		1066.44	94.1105		1066.44	91.7802		1066.44	98.4708		1066.44	99.1459		1165.28	-2.97803				1407.91	0.19682		3486.15	788.488		2278.98	51.6421		2278.98	75.2926		2278.98	38.4322		2278.98	31.0301
		1065.98	31.1651		1066.92	94.1347		1066.92	91.8066		1066.92	98.474		1066.92	99.1514		1165.76	-2.96364				1408.88	0.31501		3488.18	788.4		2280.4	51.4179		2280.4	74.1079		2280.4	39.4217		2280.4	30.6461
		1066.46	31.1673		1067.41	94.1595		1067.41	91.8388		1067.41	98.4774		1067.41	99.1568		1166.24	-2.94966				1409.84	0.32825		3490.2	788.781		2281.82	51.1538		2281.82	72.9824		2281.82	40.4121		2281.82	29.9892
		1066.94	31.1673		1067.89	94.1849		1067.89	91.877		1067.89	98.4808		1067.89	99.1622		1166.72	-2.93607				1410.81	0.20538		3492.23	789.592		2283.23	51.9973		2283.23	71.8275		2283.23	42.2768		2283.23	30.1835
		1067.42	31.1656		1068.37	94.2108		1068.37	91.9219		1068.37	98.4844		1068.37	99.1674		1167.2	-2.92301				1411.77	0.14243		3494.25	790.316		2284.65	52.6064		2284.65	70.9413		2284.65	44.0667		2284.65	30.592
		1067.9	31.1627		1068.85	94.2373		1068.85	91.9748		1068.85	98.4883		1068.85	99.1727		1167.69	-2.91042				1412.74	0.19943		3496.27	790.469		2286.07	51.6007		2286.07	70.4933		2286.07	44.6502		2286.07	31.1574
		1068.39	31.1594		1069.34	94.2641		1069.34	92.034		1069.34	98.4922		1069.34	99.1779		1168.17	-2.89828				1413.7	0.24265		3498.3	790.246		2287.48	50.5728		2287.48	70.8541		2287.48	44.1068		2287.48	31.4523
		1068.87	31.1559		1069.82	94.2914		1069.82	92.0986		1069.82	98.4963		1069.82	99.183		1168.65	-2.88665				1414.66	0.24417		3500.32	790.188		2288.9	50.4219		2288.9	73.0118		2288.9	42.8473		2288.9	31.5416
		1069.35	31.1517		1070.3	94.3192		1070.3	92.1679		1070.3	98.5005		1070.3	99.1881		1169.13	-2.87541				1415.63	0.2343		3502.34	790.367		2290.31	50.8052		2290.31	75.0178		2290.31	42.2866		2290.31	31.5581
		1069.83	31.1463		1070.78	94.3473		1070.78	92.2409		1070.78	98.5047		1070.78	99.193		1169.62	-2.86466				1416.59	0.22865		3504.36	790.383		2291.73	50.5497		2291.73	74.6431		2291.73	42.6668		2291.73	31.411
		1070.32	31.1388		1071.26	94.3758		1071.26	92.3179		1071.26	98.5089		1071.26	99.1977		1170.1	-2.85453				1417.56	0.22995		3506.38	790.07		2293.15	50.3144		2293.15	72.2851		2293.15	42.4994		2293.15	31.3097
		1070.8	31.129		1071.75	94.4048		1071.75	92.3988		1071.75	98.5132		1071.75	99.2024		1170.58	-2.84495				1418.52	0.24194		3508.4	789.762		2294.56	49.8662		2294.56	70.4766		2294.56	41.6988		2294.56	30.8295
		1071.28	31.117		1072.23	94.434		1072.23	92.4836		1072.23	98.5174		1072.23	99.2069		1171.06	-2.83595				1419.49	0.26164		3510.42	789.836		2295.97	49.6319		2295.97	69.9874		2295.97	41.5075		2295.97	30.2461
		1071.76	31.1031		1072.71	94.4636		1072.71	92.5728		1072.71	98.5216		1072.71	99.2112		1171.54	-2.82768				1420.45	0.26025		3512.44	790.328		2297.39	49.7195		2297.39	70.4815		2297.39	41.9117		2297.39	29.8256
		1072.24	31.0879		1073.19	94.4934		1073.19	92.665		1073.19	98.5258		1073.19	99.2154		1172.03	-2.82013				1421.41	0.19085		3514.46	790.828		2298.8	50.0056		2298.8	71.8667		2298.8	42.8044		2298.8	29.9292
		1072.73	31.0718		1073.67	94.5235		1073.67	92.759		1073.67	98.53		1073.67	99.2194		1172.51	-2.81346				1422.38	0.05804		3516.48	790.727		2300.22	50.5536		2300.22	72.4254		2300.22	42.9573		2300.22	30.1373
		1073.21	31.0547		1074.16	94.5538		1074.16	92.8542		1074.16	98.5341		1074.16	99.2233		1172.99	-2.80795				1423.34	0.01718		3518.5	789.941		2301.63	51.02		2301.63	72.5392		2301.63	41.5723		2301.63	30.2234
		1073.69	31.0368		1074.64	94.5842		1074.64	92.9498		1074.64	98.5382		1074.64	99.227		1173.47	-2.80341				1424.31	0.15669		3520.51	789.262		2303.04	50.8595		2303.04	73.0854		2303.04	41.2679		2303.04	30.5605
		1074.17	31.0181		1075.12	94.6147		1075.12	93.0452		1075.12	98.5422		1075.12	99.2306		1173.95	-2.79951				1425.27	0.23283		3522.53	789.48		2304.46	50.3378		2304.46	73.4204		2304.46	42.0271		2304.46	29.1152
		1074.65	30.999		1075.6	94.6454		1075.6	93.1398		1075.6	98.5462		1075.6	99.234		1174.44	-2.79629				1426.23	0.19718		3524.54	790.344		2305.87	49.9415		2305.87	73.2928		2305.87	42.9305		2305.87	26.5339
		1075.14	30.9803		1076.09	94.6761		1076.09	93.2326		1076.09	98.55		1076.09	99.2374		1174.92	-2.79365				1427.2	0.14859		3526.56	790.887		2307.28	49.5416		2307.28	73.1487		2307.28	43.3882		2307.28	31.3711
		1075.62	30.9627		1076.57	94.7071		1076.57	93.3224		1076.57	98.5537		1076.57	99.2407		1175.4	-2.79146				1428.16	0.1657		3528.57	790.773		2308.69	49.5219		2308.69	73.0489		2308.69	42.8098		2308.69	30.532
		1076.1	30.9468		1077.05	94.7381		1077.05	93.4093		1077.05	98.5573		1077.05	99.2439		1175.88	-2.78984				1429.13	0.21709		3530.59	790.607		2310.11	50.1706		2310.11	73.0345		2310.11	42.1804		2310.11	30.4953
		1076.58	30.9328		1077.53	94.769		1077.53	93.4933		1077.53	98.5608		1077.53	99.247		1176.37	-2.78862				1430.09	0.21042		3532.6	790.723		2311.52	50.6462		2311.52	73.3951		2311.52	42.2019		2311.52	30.1643
		1077.07	30.9207		1078.01	94.7998		1078.01	93.574		1078.01	98.5642		1078.01	99.2498		1176.85	-2.78773				1431.06	0.12498		3534.62	790.693		2312.93	49.6724		2312.93	73.8092		2312.93	42.9012		2312.93	29.6684
		1077.55	30.9104		1078.49	94.8303		1078.49	93.6519		1078.49	98.5675		1078.49	99.2525		1177.33	-2.78717				1432.02	0.05293		3536.63	790.328		2314.34	49.5775		2314.34	73.6718		2314.34	42.892		2314.34	29.0264
		1078.03	30.9019		1078.98	94.8604		1078.98	93.7254		1078.98	98.5706		1078.98	99.255		1177.81	-2.78701				1432.98	0.07056		3538.64	790.018		2315.75	49.9822		2315.75	72.5187		2315.75	42.0565		2315.75	28.741
		1078.51	30.8957		1079.46	94.8903		1079.46	93.7939		1079.46	98.5736		1079.46	99.2572		1178.29	-2.78717				1433.95	0.13525		3540.65	790.008		2317.16	50.8132		2317.16	71.5267		2317.16	41.5059		2317.16	30.686
		1078.99	30.8924		1079.94	94.9197		1079.94	93.8557		1079.94	98.5764		1079.94	99.2591		1178.78	-2.78771				1434.91	0.18438		3542.66	790.113		2318.57	51.7011		2318.57	70.3442		2318.57	41.8358		2318.57	31.9632
		1079.48	30.8924		1080.42	94.9488		1080.42	93.9079		1080.42	98.5789		1080.42	99.2607		1179.26	-2.7886				1435.88	0.23469		3544.67	790.043		2319.98	52.0427		2319.98	69.5838		2319.98	42.0362		2319.98	32.4431
		1079.96	30.8958		1080.91	94.9773		1080.91	93.9532		1080.91	98.5812		1080.91	99.262		1179.74	-2.7898				1436.84	0.24643		3546.68	789.713		2321.39	47.1289		2321.39	71.8225		2321.39	42.8989		2321.39	31.7019
		1080.44	30.9021		1081.39	95.0052		1081.39	93.993		1081.39	98.5834		1081.39	99.263		1180.22	-2.79129				1437.81	0.18349		3548.69	789.344		2322.8	42.0432		2322.8	77.0768		2322.8	43.0494		2322.8	31.4499
		1080.92	30.9103		1081.87	95.0324		1081.87	94.0278		1081.87	98.5855		1081.87	99.2637		1180.7	-2.79309				1438.77	0.13112		3550.7	789.197		2324.21	49.2782		2324.21	78.1192		2324.21	43.2272		2324.21	31.4095
		1081.4	30.919		1082.35	95.0588		1082.35	94.0586		1082.35	98.5874		1082.35	99.2642		1181.19	-2.79512				1439.73	0.13185		3552.71	789.102		2325.62	52.3754		2325.62	72.5121		2325.62	43.4083		2325.62	31.4345
		1081.89	30.9271		1082.83	95.0844		1082.83	94.0851		1082.83	98.5893		1082.83	99.2644		1181.67	-2.79737				1440.7	0.15047		3554.71	788.666		2327.03	51.9835		2327.03	71.3342		2327.03	43.4623		2327.03	31.5215
		1082.37	30.9338		1083.32	95.1092		1083.32	94.1074		1083.32	98.5911		1083.32	99.2643		1182.15	-2.79981				1441.66	0.14522		3556.72	788.152		2328.44	51.6372		2328.44	72.028		2328.44	42.8134		2328.44	31.6308
		1082.85	30.9393		1083.8	95.1329		1083.8	94.126		1083.8	98.5929		1083.8	99.2638		1182.63	-2.80237				1442.63	0.13506		3558.73	788.189		2329.85	51.4493		2329.85	73.5324		2329.85	42.017		2329.85	31.7589
		1083.33	30.9437		1084.28	95.1557		1084.28	94.1412		1084.28	98.5949		1084.28	99.263		1183.12	-2.80503				1443.59	0.19311		3560.73	788.703		2331.26	51.2603		2331.26	74.36		2331.26	41.5349		2331.26	31.5124
		1083.82	30.9474		1084.76	95.1773		1084.76	94.153		1084.76	98.5968		1084.76	99.2618		1183.6	-2.8078				1444.56	0.35869		3562.74	789.365		2332.66	50.9085		2332.66	74.1168		2332.66	41.4024		2332.66	31.3144
		1084.3	30.9503		1085.24	95.1977		1085.24	94.1615		1085.24	98.5986		1085.24	99.2603		1184.08	-2.8106				1445.52	0.49115		3564.74	790.168		2334.07	50.5954		2334.07	72.9929		2334.07	41.6424		2334.07	30.8274
		1084.78	30.952		1085.73	95.2169		1085.73	94.1667		1085.73	98.6004		1085.73	99.2585		1184.56	-2.81346				1446.48	0.44561		3566.75	790.717		2335.48	50.5503		2335.48	71.1629		2335.48	42.3336		2335.48	29.3147
		1085.26	30.9521		1086.21	95.2349		1086.21	94.1687		1086.21	98.6021		1086.21	99.2564		1185.04	-2.81628				1447.45	0.32191		3568.75	790.633		2336.89	50.7337		2336.89	72.0206		2336.89	43.4412		2336.89	28.7084
		1085.74	30.9503		1086.69	95.2514		1086.69	94.1678		1086.69	98.6037		1086.69	99.2541		1185.53	-2.8191				1448.41	0.23635		3570.75	790.475		2338.29	51.0453		2338.29	72.4644		2338.29	44.6681		2338.29	29.5825
		1086.23	30.9469		1087.17	95.2664		1087.17	94.164		1087.17	98.6052		1087.17	99.2516		1186.01	-2.82184				1449.38	0.18872		3572.76	790.734		2339.7	51.4634		2339.7	72.4233		2339.7	44.7204		2339.7	29.7272
		1086.71	30.9423		1087.65	95.2798		1087.65	94.1576		1087.65	98.6065		1087.65	99.2489		1186.49	-2.82453				1450.34	0.13892		3574.76	790.93		2341.11	51.9993		2341.11	72.2114		2341.11	43.5636		2341.11	29.7858
		1087.19	30.9376		1088.14	95.2914		1088.14	94.1486		1088.14	98.6077		1088.14	99.246		1186.97	-2.82711				1451.31	0.07368		3576.76	790.541		2342.51	51.9238		2342.51	72.1469		2342.51	40.8551		2342.51	29.9205
		1087.67	30.9332		1088.62	95.3012		1088.62	94.1373		1088.62	98.6088		1088.62	99.243		1187.45	-2.82951				1452.27	0.03064		3578.76	789.758		2343.92	51.354		2343.92	72.7698		2343.92	39.9125		2343.92	29.7208
		1088.15	30.9294		1089.1	95.3093		1089.1	94.1238		1089.1	98.6098		1089.1	99.2397		1187.94	-2.83166				1453.23	0.05362		3580.76	788.963		2345.33	51.7834		2345.33	74.6489		2345.33	40.5117		2345.33	29.9035
		1088.64	30.926		1089.58	95.3158		1089.58	94.1083		1089.58	98.6105		1089.58	99.2361		1188.42	-2.83358				1454.2	0.13024		3582.76	788.391		2346.73	52.67		2346.73	74.794		2346.73	41.6972		2346.73	30.4353
		1089.12	30.9226		1090.07	95.3205		1090.07	94.091		1090.07	98.6111		1090.07	99.2323		1188.9	-2.83527				1455.16	0.20988		3584.76	788.303		2348.13	52.2268		2348.13	74.136		2348.13	40.9459		2348.13	29.586
		1089.6	30.919		1090.55	95.3236		1090.55	94.0721		1090.55	98.6115		1090.55	99.2283		1189.38	-2.83668				1456.13	0.29799		3586.76	788.617		2349.54	51.4133		2349.54	73.1717		2349.54	40.3419		2349.54	28.302
		1090.08	30.9155		1091.03	95.3248		1091.03	94.0517		1091.03	98.6117		1091.03	99.2239		1189.86	-2.8379				1457.09	0.35577		3588.76	788.74		2350.94	51.5598		2350.94	72.0497		2350.94	40.3718		2350.94	28.7396
		1090.57	30.9129		1091.51	95.3241		1091.51	94.0297		1091.51	98.6117		1091.51	99.2193		1190.35	-2.83875				1458.06	0.33696		3590.75	788.436		2352.35	52.2921		2352.35	71.2559		2352.35	41.1694		2352.35	31.9419
		1091.05	30.9122		1091.99	95.3212		1091.99	94.0059		1091.99	98.6114		1091.99	99.2143		1190.83	-2.83931				1459.02	0.31072		3592.75	788.094		2353.75	52.7682		2353.75	71.1485		2353.75	41.5248		2353.75	32.8549
		1091.53	30.9141		1092.48	95.3162		1092.48	93.981		1092.48	98.6108		1092.48	99.209		1191.31	-2.83957				1459.98	0.29026		3594.75	787.967		2355.16	53.0966		2355.16	71.2707		2355.16	42.4861		2355.16	31.6632
		1092.01	30.9188		1092.96	95.3095		1092.96	93.9554		1092.96	98.6101		1092.96	99.2034		1191.79	-2.83951				1460.95	0.29066		3596.74	787.957		2356.56	53.06		2356.56	71.3004		2356.56	43.07		2356.56	31.5441
		1092.49	30.9257		1093.44	95.301		1093.44	93.9293		1093.44	98.609		1093.44	99.1976		1192.28	-2.83919				1461.91	0.33448		3598.74	787.932		2357.96	52.2409		2357.96	71.3312		2357.96	42.3673		2357.96	31.6384
		1092.98	30.9339		1093.92	95.2909		1093.92	93.9027		1093.92	98.6078		1093.92	99.1915		1192.76	-2.83851				1462.88	0.4193		3600.73	787.852		2359.37	52.045		2359.37	71.4782		2359.37	41.4604		2359.37	31.5902
		1093.46	30.9422		1094.4	95.2791		1094.4	93.8765		1094.4	98.6064		1094.4	99.1852		1193.24	-2.8374				1463.84	0.53766		3602.73	787.916		2360.77	52.5305		2360.77	71.7486		2360.77	40.8719		2360.77	30.9439
		1093.94	30.9501		1094.89	95.2656		1094.89	93.8508		1094.89	98.6046		1094.89	99.1787		1193.72	-2.83579				1464.81	0.67416		3604.72	788.355		2362.17	52.2048		2362.17	72.1054		2362.17	41.2368		2362.17	30.4161
		1094.42	30.9574		1095.37	95.2504		1095.37	93.8268		1095.37	98.6026		1095.37	99.172		1194.2	-2.83372				1465.77	0.77906		3606.71	788.957		2363.57	50.7816		2363.57	72.6686		2363.57	42.7044		2363.57	29.5048
		1094.9	30.9646		1095.85	95.2334		1095.85	93.8063		1095.85	98.6004		1095.85	99.165		1194.68	-2.83104				1466.73	0.78719		3608.71	789.363		2364.98	48.7271		2364.98	73.6973		2364.98	43.7093		2364.98	29.4084
		1095.39	30.9721		1096.33	95.2148		1096.33	93.7875		1096.33	98.5978		1096.33	99.1579		1195.17	-2.82774				1467.7	0.70202		3610.7	789.687		2366.38	46.9508		2366.38	74.932		2366.38	44.324		2366.38	29.2946
		1095.87	30.9801		1096.82	95.1948		1096.82	93.7696		1096.82	98.595		1096.82	99.1505		1195.65	-2.82357				1468.66	0.58896		3612.69	790.086		2367.78	48.9825		2367.78	75.8889		2367.78	45.0444		2367.78	29.9972
		1096.35	30.9886		1097.3	95.1733		1097.3	93.7523		1097.3	98.592		1097.3	99.1429		1196.13	-2.81829				1469.63	0.42448		3614.68	790.02		2369.18	51.2358		2369.18	76.046		2369.18	45.7652		2369.18	30.539
		1096.83	30.9969		1097.78	95.1505		1097.78	93.7348		1097.78	98.5887		1097.78	99.1351		1196.61	-2.81223				1470.59	0.33041		3616.67	789.199		2370.58	52.4183		2370.58	75.3994		2370.58	45.996		2370.58	31.2712
		1097.32	31.0045		1098.26	95.1264		1098.26	93.7174		1098.26	98.5852		1098.26	99.1271		1197.1	-2.80549				1471.55	0.33114		3618.66	788.707		2371.98	53.0915		2371.98	74.3833		2371.98	44.0247		2371.98	31.8628
		1097.8	31.0108		1098.74	95.101		1098.74	93.7001		1098.74	98.5815		1098.74	99.1189		1197.58	-2.7981				1472.52	0.33692		3620.65	789.441		2373.38	53.0347		2373.38	73.819		2373.38	40.8431		2373.38	31.9393
		1098.28	31.0155		1099.23	95.0745		1099.23	93.6825		1099.23	98.5777		1099.23	99.1106		1198.06	-2.79015				1473.48	0.31763		3622.64	790.504		2374.78	52.7271		2374.78	73.7006		2374.78	39.3133		2374.78	31.8754
		1098.76	31.0186		1099.71	95.0469		1099.71	93.6644		1099.71	98.5737		1099.71	99.1024		1198.54	-2.78169				1474.45	0.27731		3624.63	790.602		2376.18	52.5335		2376.18	73.9188		2376.18	41.0838		2376.18	31.4407
		1099.24	31.0201		1100.19	95.0183		1100.19	93.6458		1100.19	98.5696		1100.19	99.094		1199.02	-2.77275				1475.41	0.21485		3626.61	789.754		2377.58	52.5753		2377.58	74.5118		2377.58	41.8975		2377.58	30.0564
		1099.73	31.0198		1100.67	94.9886		1100.67	93.6266		1100.67	98.5653		1100.67	99.0854		1199.51	-2.76333				1476.38	0.14165		3628.6	788.738		2378.98	52.7702		2378.98	75.2529		2378.98	42.4133		2378.98	29.338
		1100.21	31.0176		1101.15	94.9581		1101.15	93.6068		1101.15	98.5606		1101.15	99.0765		1199.99	-2.7536				1477.34	0.08124		3630.59	788.059		2380.38	53.0804		2380.38	75.5388		2380.38	43.0388		2380.38	29.1044
		1100.69	31.0135		1101.64	94.9266		1101.64	93.5863		1101.64	98.5557		1101.64	99.0673		1200.47	-2.74348				1478.3	0.04532		3632.57	787.961		2381.78	53.3202		2381.78	75.8665		2381.78	43.9622		2381.78	28.6678
		1101.17	31.0079		1102.12	94.8943		1102.12	93.5649		1102.12	98.5505		1102.12	99.0576		1200.95	-2.73289				1479.27	0.0511		3634.56	788.316		2383.18	53.3688		2383.18	75.9797		2383.18	44.4467		2383.18	28.6126
		1101.65	31.0014		1102.6	94.8612		1102.6	93.5422		1102.6	98.5449		1102.6	99.0476		1201.43	-2.72193				1480.23	0.13309		3636.54	788.598		2384.58	53.5218		2384.58	75.2722		2384.58	44.707		2384.58	28.969
		1102.14	30.9953		1103.08	94.8275		1103.08	93.5177		1103.08	98.5389		1103.08	99.037		1201.92	-2.71048				1481.2	0.28176		3638.53	788.84		2385.98	53.6198		2385.98	72.4834		2385.98	44.6788		2385.98	29.3519
		1102.62	30.9906		1103.57	94.7934		1103.57	93.4904		1103.57	98.5324		1103.57	99.0257		1202.4	-2.69858				1482.16	0.41122		3640.51	789.477		2387.38	53.4502		2387.38	72.3919		2387.38	44.4925		2387.38	29.8122
		1103.1	30.9883		1104.05	94.7587		1104.05	93.4612		1104.05	98.5254		1104.05	99.0137		1202.88	-2.68624				1483.12	0.52046		3642.5	790.027		2388.77	52.4301		2388.77	72.7312		2388.77	44.2179		2388.77	30.392
		1103.58	30.9883		1104.53	94.7234		1104.53	93.4308		1104.53	98.5181		1104.53	99.0013		1203.36	-2.67343				1484.09	0.55948		3644.48	789.789		2390.17	50.7551		2390.17	72.7733		2390.17	43.9891		2390.17	31.1631
		1104.07	30.9901		1105.01	94.6876		1105.01	93.3993		1105.01	98.5104		1105.01	98.9884		1203.85	-2.66012				1485.05	0.46781		3646.46	789.34		2391.57	49.5459		2391.57	72.8875		2391.57	43.8866		2391.57	31.9299
		1104.55	30.993		1105.49	94.6512		1105.49	93.3666		1105.49	98.5024		1105.49	98.9751		1204.33	-2.64633				1486.02	0.3524		3648.44	789.613		2392.96	49.8242		2392.96	73.3992		2392.96	43.6833		2392.96	31.8958
		1105.03	30.9959		1105.98	94.6142		1105.98	93.3335		1105.98	98.494		1105.98	98.9614		1204.81	-2.63218				1486.98	0.29585		3650.42	790.34		2394.36	51.5467		2394.36	74.0214		2394.36	42.8407		2394.36	31.4474
		1105.51	30.9984		1106.46	94.5768		1106.46	93.3		1106.46	98.4853		1106.46	98.9473		1205.29	-2.61766				1487.95	0.28149		3652.4	790.648		2395.76	53.3841		2395.76	75.1374		2395.76	42.2045		2395.76	27.9949
		1105.99	31.0003		1106.94	94.5391		1106.94	93.2673		1106.94	98.4764		1106.94	98.9328		1205.77	-2.60291				1488.91	0.26913		3654.38	790.484		2397.15	53.5495		2397.15	75.4294		2397.15	42.0323		2397.15	29.5494
		1106.47	31.0019		1107.42	94.5011		1107.42	93.2372		1107.42	98.4671		1107.42	98.9179		1206.26	-2.58783				1489.88	0.2507		3656.36	790.481		2398.55	51.4999		2398.55	74.5516		2398.55	42.4686		2398.55	33.2005
		1106.96	31.0034		1107.9	94.4627		1107.9	93.2076		1107.9	98.4576		1107.9	98.9026		1206.74	-2.57254				1490.84	0.21205		3658.34	790.703		2399.95	50.8706		2399.95	73.5258		2399.95	44.9327		2399.95	33.3529
		1107.44	31.0048		1108.39	94.424		1108.39	93.1771		1108.39	98.4477		1108.39	98.887		1207.22	-2.55704				1491.8	0.12053		3660.32	790.676		2401.34	49.4036		2401.34	73.1401		2401.34	45.2179		2401.34	33.3723
		1107.92	31.0058		1108.87	94.3847		1108.87	93.1455		1108.87	98.4375		1108.87	98.8709		1207.7	-2.54132				1492.77	0.03697		3662.3	790.426		2402.74	51.6673		2402.74	73.4857		2402.74	44.1847		2402.74	32.2882
		1108.4	31.0058		1109.35	94.3451		1109.35	93.1121		1109.35	98.4271		1109.35	98.8546		1208.18	-2.52541				1493.73	0.08579		3664.28	790.086		2404.13	52.383		2404.13	74.8827		2404.13	43.7259		2404.13	32.4785
		1108.89	31.0046		1109.83	94.3049		1109.83	93.0762		1109.83	98.4163		1109.83	98.8379		1208.67	-2.50936				1494.7	0.21291		3666.25	789.252		2405.53	53.3507		2405.53	75.6413		2405.53	44.3449		2405.53	32.4928
		1109.37	31.0018		1110.32	94.2642		1110.32	93.0373		1110.32	98.4051		1110.32	98.8209		1209.15	-2.49322				1495.66	0.28614		3668.23	787.961		2406.92	53.5485		2406.92	76.2521		2406.92	45.7775		2406.92	31.4174
		1109.85	30.9977		1110.8	94.2228		1110.8	92.994		1110.8	98.3937		1110.8	98.8036		1209.63	-2.47699				1496.62	0.27825		3670.2	787.061		2408.32	53.4993		2408.32	76.5599		2408.32	47.2408		2408.32	28.2162
		1110.33	30.9926		1111.28	94.1803		1111.28	92.9439		1111.28	98.3819		1111.28	98.7859		1210.11	-2.4607				1497.59	0.25026		3672.18	787.035		2409.71	53.8481		2409.71	76.8264		2409.71	47.4573		2409.71	30.5579
		1110.81	30.9866		1111.76	94.1372		1111.76	92.8891		1111.76	98.3697		1111.76	98.7678		1210.6	-2.44451				1498.55	0.22719		3674.15	787.611		2411.1	54.8764		2411.1	76.8673		2411.1	47.3858		2411.1	33.1722
		1111.3	30.9794		1112.24	94.0936		1112.24	92.8309		1112.24	98.3572		1112.24	98.7496		1211.08	-2.42839				1499.52	0.19969		3676.13	788.398		2412.5	55.5599		2412.5	77.0412		2412.5	47.2432		2412.5	33.1386
		1111.78	30.9703		1112.72	94.0497		1112.72	92.77		1112.72	98.3444		1112.72	98.731		1211.56	-2.4126				1500.48	0.18556		3678.1	789.033		2413.89	56.3729		2413.89	77.3064		2413.89	47.3404		2413.89	33.0806
		1112.26	30.9586		1113.21	94.0057		1113.21	92.7071		1113.21	98.3314		1113.21	98.7124		1212.04	-2.39696				1501.44	0.20462		3680.07	789.16		2415.28	55.7774		2415.28	77.6387		2415.28	48.1435		2415.28	33.2095
		1112.74	30.9436		1113.69	93.9614		1113.69	92.642		1113.69	98.3181		1113.69	98.6935		1212.52	-2.38144				1502.41	0.21636		3682.05	788.84		2416.68	55.6706		2416.68	78.0024		2416.68	47.7964		2416.68	33.5112
		1113.22	30.9251		1114.17	93.9169		1114.17	92.5747		1114.17	98.3045		1114.17	98.6744		1213.01	-2.36597				1503.37	0.18		3684.02	788.566		2418.07	55.9387		2418.07	78.4989		2418.07	47.8046		2418.07	34.0567
		1113.71	30.9034		1114.65	93.8723		1114.65	92.5055		1114.65	98.2906		1114.65	98.6553		1213.49	-2.35055				1504.34	0.16134		3685.99	788.697		2419.46	56.4601		2419.46	78.8256		2419.46	47.4344		2419.46	34.7639
		1114.19	30.8792		1115.14	93.8274		1115.14	92.4344		1115.14	98.2764		1115.14	98.6359		1213.97	-2.33507				1505.3	0.21479		3687.96	789.07		2420.85	56.7516		2420.85	79.0774		2420.85	47.6897		2420.85	34.8927
		1114.67	30.8536		1115.62	93.7826		1115.62	92.3617		1115.62	98.2619		1115.62	98.6164		1214.45	-2.31965				1506.27	0.24986		3689.93	789.271		2422.24	56.8944		2422.24	78.7446		2422.24	48.0655		2422.24	34.1001
		1115.15	30.8273		1116.1	93.7379		1116.1	92.2879		1116.1	98.2471		1116.1	98.597		1214.93	-2.30422				1507.23	0.19944		3691.9	789.219		2423.64	57.1116		2423.64	77.7381		2423.64	46.6291		2423.64	34.5004
		1115.64	30.8013		1116.58	93.6935		1116.58	92.213		1116.58	98.2322		1116.58	98.5775		1215.42	-2.28868				1508.19	0.143		3693.87	789.226		2425.03	56.4416		2425.03	77.0147		2425.03	45.6778		2425.03	35.8839
		1116.12	30.7763		1117.07	93.6495		1117.07	92.1372		1117.07	98.2172		1117.07	98.558		1215.9	-2.27312				1509.16	0.17376		3695.84	789.471		2426.42	56.5896		2426.42	77.8329		2426.42	45.8417		2426.42	37.3861
		1116.6	30.7532		1117.55	93.606		1117.55	92.061		1117.55	98.202		1117.55	98.5387		1216.38	-2.25761				1510.12	0.27001		3697.81	789.709		2427.81	56.8033		2427.81	79.627		2427.81	46.2974		2427.81	39.1087
		1117.08	30.7331		1118.03	93.563		1118.03	91.9847		1118.03	98.1868		1118.03	98.5194		1216.86	-2.24213				1511.09	0.33621		3699.77	789.616		2429.2	57.6011		2429.2	80.5469		2429.2	47.1495		2429.2	40.0767
		1117.56	30.7169		1118.51	93.5207		1118.51	91.9092		1118.51	98.1714		1118.51	98.5003		1217.35	-2.22663				1512.05	0.32792		3701.74	789.24		2430.59	58.6281		2430.59	79.8321		2430.59	48.2513		2430.59	40.3085
		1118.05	30.7055		1118.99	93.4791		1118.99	91.8355		1118.99	98.1558		1118.99	98.4815		1217.83	-2.21121				1513.02	0.2966		3703.71	788.971		2431.98	59.4806		2431.98	79.0181		2431.98	49.5199		2431.98	40.535
		1118.53	30.6994		1119.47	93.4385		1119.47	91.7627		1119.47	98.1403		1119.47	98.4629		1218.31	-2.19589				1513.98	0.31193		3705.67	789.185		2433.37	59.524		2433.37	78.4775		2433.37	50.7678		2433.37	40.8399
		1119.01	30.6986		1119.96	93.3987		1119.96	91.6902		1119.96	98.1247		1119.96	98.4446		1218.79	-2.18062				1514.94	0.37643		3707.64	789.872		2434.76	59.9913		2434.76	79.6109		2434.76	50.4892		2434.76	41.4535
		1119.49	30.7024		1120.44	93.36		1120.44	91.6181		1120.44	98.1093		1120.44	98.4265		1219.27	-2.16548				1515.91	0.45037		3709.6	790.41		2436.15	60.7456		2436.15	78.3329		2436.15	50.9134		2436.15	42.5225
		1119.97	30.7098		1120.92	93.3224		1120.92	91.5461		1120.92	98.0939		1120.92	98.4086		1219.76	-2.15048				1516.87	0.5212		3711.57	790.068		2437.54	61.9705		2437.54	81.2225		2437.54	52.1032		2437.54	41.6627
		1120.46	30.7197		1121.4	93.2861		1121.4	91.4741		1121.4	98.0788		1121.4	98.3911		1220.24	-2.13555				1517.84	0.59014		3713.53	789.082		2438.92	62.1782		2438.92	82.1698		2438.92	53.0319		2438.92	42.6362
		1120.94	30.7312		1121.89	93.251		1121.89	91.4023		1121.89	98.0639		1121.89	98.374		1220.72	-2.12063				1518.8	0.65974		3715.49	788.428		2440.31	61.7116		2440.31	82.7616		2440.31	54.2218		2440.31	45.0539
		1121.42	30.7435		1122.37	93.2173		1122.37	91.3301		1122.37	98.0492		1122.37	98.3573		1221.2	-2.10569				1519.77	0.68505		3717.46	788.324		2441.7	61.3008		2441.7	83.3389		2441.7	55.4378		2441.7	45.4818
		1121.9	30.7563		1122.85	93.1851		1122.85	91.257		1122.85	98.035		1122.85	98.3412		1221.68	-2.09079				1520.73	0.64841		3719.42	788.301		2443.09	61.1515		2443.09	83.9784		2443.09	56.0923		2443.09	46.0757
		1122.38	30.7689		1123.33	93.1545		1123.33	91.1838		1123.33	98.0211		1123.33	98.3255		1222.17	-2.07591				1521.69	0.61911		3721.38	788.328		2444.48	61.4647		2444.48	84.416		2444.48	56.5246		2444.48	46.6635
		1122.87	30.7807		1123.81	93.1255		1123.81	91.1108		1123.81	98.0076		1123.81	98.3102		1222.65	-2.06105				1522.66	0.63446		3723.34	788.363		2445.86	61.9277		2445.86	83.924		2445.86	56.8228		2445.86	47.2003
		1123.35	30.7909		1124.3	93.0983		1124.3	91.0384		1124.3	97.9945		1124.3	98.2955		1223.13	-2.04633				1523.62	0.71212		3725.3	787.969		2447.25	62.1539		2447.25	83.6025		2447.25	56.9821		2447.25	47.686
		1123.83	30.7988		1124.78	93.073		1124.78	90.9672		1124.78	97.9818		1124.78	98.281		1223.61	-2.03156				1524.59	0.85961		3727.26	787.312		2448.64	62.3725		2448.64	83.2503		2448.64	57.1049		2448.64	48.1804
		1124.31	30.804		1125.26	93.0496		1125.26	90.8968		1125.26	97.9696		1125.26	98.2671		1224.09	-2.0167				1525.55	1.07726		3729.22	787.08		2450.03	62.7805		2450.03	83.0032		2450.03	57.0977		2450.03	48.1335
		1124.8	30.8066		1125.74	93.0283		1125.74	90.8273		1125.74	97.9579		1125.74	98.2536		1224.58	-2.0018				1526.52	1.39264		3731.18	787.441		2451.41	62.6271		2451.41	82.7369		2451.41	57.1193		2451.41	47.9235
		1125.28	30.807		1126.22	93.0093		1126.22	90.7581		1126.22	97.9468		1126.22	98.2404		1225.06	-1.98686				1527.48	1.8637		3733.14	788.08		2452.8	63.239		2452.8	83.1044		2452.8	57.2633		2452.8	47.8639
		1125.76	30.806		1126.71	92.9926		1126.71	90.6882		1126.71	97.9363		1126.71	98.2276		1225.54	-1.97164				1528.44	2.43866		3735.1	788.676		2454.18	63.5248		2454.18	83.7549		2454.18	57.3704		2454.18	47.4989
		1126.24	30.8042		1127.19	92.9784		1127.19	90.6193		1127.19	97.9265		1127.19	98.2153		1226.02	-1.95618				1529.41	2.74364		3737.06	789.041		2455.57	62.5117		2455.57	84.2227		2455.57	57.3022		2455.57	47.4913
		1126.72	30.802		1127.67	92.9666		1127.67	90.5525		1127.67	97.9172		1127.67	98.2035		1226.51	-1.94025				1530.37	2.57778		3739.01	789.168		2456.95	61.6312		2456.95	83.2975		2456.95	56.0401		2456.95	47.5709
		1127.21	30.799		1128.15	92.9572		1128.15	90.4883		1128.15	97.9086		1128.15	98.1921		1226.99	-1.92342				1531.34	2.59715		3740.97	789.178		2458.34	60.702		2458.34	81.8762		2458.34	53.8211		2458.34	47.6315
		1127.69	30.795		1128.63	92.9502		1128.63	90.4272		1128.63	97.9007		1128.63	98.1813		1227.47	-1.90616				1532.3	2.53353		3742.92	789.133		2459.73	60.2652		2459.73	79.9627		2459.73	51.2945		2459.73	47.6353
		1128.17	30.7895		1129.12	92.9459		1129.12	90.37		1129.12	97.8934		1129.12	98.171		1227.95	-1.88869				1533.27	2.96338		3744.88	788.948		2461.11	61.7775		2461.11	79.5774		2461.11	52.2507		2461.11	47.6247
		1128.65	30.7824		1129.6	92.9443		1129.6	90.3174		1129.6	97.8868		1129.6	98.1613		1228.43	-1.87117				1534.23	3.54573		3746.83	788.642		2462.49	63.5428		2462.49	80.6185		2462.49	53.0241		2462.49	47.4686
		1129.13	30.7739		1130.08	92.9456		1130.08	90.2708		1130.08	97.8809		1130.08	98.1523		1228.92	-1.8537				1535.19	5.13589		3748.79	788.512		2463.88	63.7744		2463.88	83.5992		2463.88	54.014		2463.88	47.1115
		1129.62	30.7642		1130.56	92.95		1130.56	90.2327		1130.56	97.8759		1130.56	98.1439		1229.4	-1.83632				1536.16	8.73277		3750.74	788.74		2465.26	62.3692		2465.26	84.2989		2465.26	55.1452		2465.26	46.3831
		1130.1	30.7536		1131.05	92.9575		1131.05	90.201		1131.05	97.8717		1131.05	98.1362		1229.88	-1.81915				1537.12	14.029		3752.69	789.038		2466.65	60.725		2466.65	84.3063		2466.65	56.6411		2466.65	45.345
		1130.58	30.7424		1131.53	92.9678		1131.53	90.1747		1131.53	97.8682		1131.53	98.1291		1230.36	-1.80219				1538.09	20.926		3754.65	788.971		2468.03	61.5922		2468.03	84.2565		2468.03	57.9497		2468.03	43.9034
		1131.06	30.7304		1132.01	92.9809		1132.01	90.1539		1132.01	97.8655		1132.01	98.1226		1230.84	-1.78558				1539.05	28.9236		3756.6	788.503		2469.41	63.9595		2469.41	84.08		2469.41	57.5221		2469.41	42.7191
		1131.55	30.7176		1132.49	92.9968		1132.49	90.1378		1132.49	97.8636		1132.49	98.1167		1231.33	-1.7693				1540.02	34.8635		3758.55	788.007		2470.8	62.609		2470.8	84.1256		2470.8	56.404		2470.8	42.4124
		1132.03	30.7042		1132.97	93.0154		1132.97	90.1266		1132.97	97.8624		1132.97	98.1114		1231.81	-1.75345				1540.98	35.6387		3760.5	787.82		2472.18	61.4798		2472.18	82.4627		2472.18	54.8502		2472.18	42.9215
		1132.51	30.6906		1133.46	93.0369		1133.46	90.1201		1133.46	97.862		1133.46	98.1066		1232.29	-1.73809				1541.94	32.0024		3762.45	788.049		2473.56	60.6579		2473.56	79.6289		2473.56	52.8231		2473.56	40.5729
		1132.99	30.6775		1133.94	93.0612		1133.94	90.1177		1133.94	97.8625		1133.94	98.1025		1232.77	-1.72321				1542.91	25.8682		3764.4	788.738		2474.94	60.1764		2474.94	77.4816		2474.94	51.2025		2474.94	40.7146
		1133.47	30.6657		1134.42	93.0884		1134.42	90.118		1134.42	97.8638		1134.42	98.099		1233.26	-1.70889				1543.87	16.347		3766.35	789.853		2476.32	59.8411		2476.32	77.5466		2476.32	51.0626		2476.32	43.6142
		1133.96	30.6557		1134.9	93.1185		1134.9	90.1225		1134.9	97.8659		1134.9	98.096		1233.74	-1.69522				1544.84	9.36488		3768.3	791.055		2477.71	59.3851		2477.71	79.1908		2477.71	51.2609		2477.71	44.457
		1134.44	30.6475		1135.38	93.1513		1135.38	90.1325		1135.38	97.8688		1135.38	98.0936		1234.22	-1.68244				1545.8	5.65952		3770.25	791.855		2479.09	58.7851		2479.09	80.9403		2479.09	51.6622		2479.09	43.1474
		1134.92	30.6405		1135.87	93.1869		1135.87	90.148		1135.87	97.8725		1135.87	98.0918		1234.7	-1.67078				1546.76	3.26398		3772.2	791.973		2480.47	58.2162		2480.47	80.5076		2480.47	51.4427		2480.47	42.1756
		1135.4	30.634		1136.35	93.2252		1136.35	90.1697		1136.35	97.877		1136.35	98.0905		1235.18	-1.66005				1547.73	2.08336		3774.14	791.324		2481.85	58.0409		2481.85	79.6042		2481.85	51.1726		2481.85	41.3095
		1135.88	30.6271		1136.83	93.2662		1136.83	90.198		1136.83	97.8823		1136.83	98.0899		1235.66	-1.65011				1548.69	1.52627		3776.09	790.137		2483.23	58.7474		2483.23	79.1507		2483.23	50.8581		2483.23	40.6521
		1136.37	30.6197		1137.31	93.31		1137.31	90.2335		1137.31	97.8884		1137.31	98.0897		1236.15	-1.64098				1549.66	1.24844		3778.04	789.051		2484.61	60.2469		2484.61	79.5046		2484.61	50.7556		2484.61	39.967
		1136.85	30.6116		1137.8	93.3565		1137.8	90.2774		1137.8	97.8953		1137.8	98.0902		1236.63	-1.63257				1550.62	1.1423		3779.98	788.531		2485.99	59.5533		2485.99	78.7487		2485.99	50.7098		2485.99	40.9434
		1137.33	30.6033		1138.28	93.4062		1138.28	90.3316		1138.28	97.9032		1138.28	98.0912		1237.11	-1.62488				1551.59	1.05925		3781.93	788.469		2487.37	59.0349		2487.37	78.3673		2487.37	50.7864		2487.37	40.9386
		1137.81	30.5954		1138.76	93.4586		1138.76	90.3944		1138.76	97.912		1138.76	98.0928		1237.59	-1.61787				1552.55	0.94859		3783.87	788.625		2488.75	58.7341		2488.75	78.2336		2488.75	50.9884		2488.75	38.8245
		1138.3	30.588		1139.24	93.5136		1139.24	90.4647		1139.24	97.9215		1139.24	98.095		1238.08	-1.61159				1553.51	0.85765		3785.82	788.906		2490.13	58.0874		2490.13	77.9586		2490.13	49.0787		2490.13	37.2934
		1138.78	30.5812		1139.72	93.5711		1139.72	90.5421		1139.72	97.9317		1139.72	98.0976		1238.56	-1.60581				1554.48	0.82342		3787.76	789.129		2491.51	56.834		2491.51	75.8544		2491.51	48.0618		2491.51	37.1969
		1139.26	30.5749		1140.21	93.6308		1140.21	90.6255		1140.21	97.9426		1140.21	98.1008		1239.04	-1.6007				1555.44	0.8136		3789.7	789.034		2492.89	56.5819		2492.89	75.1193		2492.89	48.6676		2492.89	37.6204
		1139.74	30.569		1140.69	93.6928		1140.69	90.7156		1140.69	97.9541		1140.69	98.1045		1239.52	-1.59639				1556.41	0.78717		3791.65	788.63		2494.27	57.2726		2494.27	78.5318		2494.27	48.7726		2494.27	39.4793
		1140.22	30.5637		1141.17	93.7571		1141.17	90.8126		1141.17	97.9662		1141.17	98.1088		1240	-1.59295				1557.37	0.76165		3793.59	788.207		2495.65	58.5045		2495.65	80.6702		2495.65	48.7497		2495.65	39.7349
		1140.71	30.5594		1141.65	93.8236		1141.65	90.9168		1141.65	97.9788		1141.65	98.1136		1240.49	-1.59029				1558.34	0.75639		3795.53	787.982		2497.02	58.8617		2497.02	80.8077		2497.02	48.6385		2497.02	39.8769
		1141.19	30.5569		1142.13	93.8925		1142.13	91.0293		1142.13	97.9919		1142.13	98.1188		1240.97	-1.58864				1559.3	0.7654		3797.47	787.971		2497.15	58.9		2497.15	80.7976		2497.15	48.619		2497.15	39.8822
		1141.67	30.5565		1142.62	93.9635		1142.62	91.1484		1142.62	98.0055		1142.62	98.1246		1241.45	-1.58805				1560.26	0.74088		3799.41	788.07		2498.53	59.1457		2498.53	80.1088		2498.53	48.4758		2498.53	39.9066
		1142.15	30.5585		1143.1	94.0362		1143.1	91.2729		1143.1	98.0196		1143.1	98.1309		1241.93	-1.58872				1561.23	0.63589		3801.35	788.139		2499.91	59.6911		2499.91	79.468		2499.91	48.3862		2499.91	39.8199
		1142.63	30.5622		1143.58	94.1108		1143.58	91.4024		1143.58	98.0342		1143.58	98.1377		1242.41	-1.59107				1562.19	0.53788		3803.29	788.181		2501.3	60.1776		2501.3	78.7803		2501.3	48.2232		2501.3	38.9823
		1143.12	30.5666		1144.06	94.1868		1144.06	91.5358		1144.06	98.0492		1144.06	98.1449		1242.9	-1.5946				1563.16	0.5249		3805.23	788.289		2502.68	59.7826		2502.68	77.9389		2502.68	48.0516		2502.68	37.9497
		1143.6	30.5707		1144.55	94.2643		1144.55	91.673		1144.55	98.0647		1144.55	98.1526		1243.38	-1.59917				1564.12	0.57321		3807.17	788.422		2504.06	59.0206		2504.06	76.956		2504.06	47.8237		2504.06	36.9359
		1144.08	30.5734		1145.03	94.3431		1145.03	91.8135		1145.03	98.0804		1145.03	98.1607		1243.86	-1.60466				1565.09	0.64085		3809.1	788.469		2505.44	58.757		2505.44	75.7814		2505.44	47.6426		2505.44	36.2656
		1144.56	30.5743		1145.51	94.4231		1145.51	91.9569		1145.51	98.0966		1145.51	98.1693		1244.34	-1.61088				1566.05	0.72013		3811.04	788.402		2506.82	58.5357		2506.82	76.9561		2506.82	47.581		2506.82	35.9543
		1145.05	30.5736		1145.99	94.5042		1145.99	92.1026		1145.99	98.1129		1145.99	98.1783		1244.83	-1.61785				1567.01	0.7658		3812.98	788.311		2508.2	58.0596		2508.2	78.9862		2508.2	47.9771		2508.2	36.1246
		1145.53	30.5714		1146.47	94.5863		1146.47	92.2501		1146.47	98.1296		1146.47	98.1877		1245.31	-1.6255				1567.98	0.7413		3814.91	788.336		2509.58	56.8945		2509.58	80.1025		2509.58	48.6562		2509.58	36.8388
		1146.01	30.5678		1146.96	94.6692		1146.96	92.3989		1146.96	98.1466		1146.96	98.1976		1245.79	-1.6337				1568.94	0.71874		3816.85	788.447		2510.96	54.338		2510.96	80.5303		2510.96	49.5436		2510.96	39.362
		1146.49	30.5626		1147.44	94.7528		1147.44	92.5488		1147.44	98.1639		1147.44	98.2078		1246.27	-1.64231				1569.91	0.79323		3818.78	788.449		2512.34	54.3236		2512.34	80.8154		2512.34	50.6139		2512.34	40.0327
		1146.97	30.5555		1147.92	94.837		1147.92	92.6996		1147.92	98.1814		1147.92	98.2185		1246.75	-1.65133				1570.87	0.89463		3820.72	788.338		2513.72	53.9754		2513.72	81.0147		2513.72	50.9636		2513.72	39.8598
		1147.46	30.5461		1148.4	94.9217		1148.4	92.8501		1148.4	98.1992		1148.4	98.2295		1247.24	-1.6609				1571.83	0.88691		3822.65	788.301		2515.1	54.1004		2515.1	80.6524		2515.1	50.9384		2515.1	38.4154
		1147.94	30.5345		1148.88	95.0066		1148.88	93.0001		1148.88	98.2173		1148.88	98.2409		1247.72	-1.67094				1572.8	0.79096		3824.59	788.451		2516.47	55.0521		2516.47	79.983		2516.47	50.9875		2516.47	37.4041
		1148.42	30.5215		1149.37	95.0917		1149.37	93.1481		1149.37	98.2356		1149.37	98.2527		1248.2	-1.68143				1573.76	0.72175		3826.52	788.84		2517.85	56.9821		2517.85	79.194		2517.85	50.9997		2517.85	36.6944
		1148.9	30.5084		1149.85	95.1769		1149.85	93.2925		1149.85	98.2541		1149.85	98.2649		1248.68	-1.69239				1574.73	0.69627		3828.45	789.41		2519.23	59.3475		2519.23	78.7112		2519.23	50.6915		2519.23	36.0468
		1149.38	30.4972		1150.33	95.2619		1150.33	93.4345		1150.33	98.2728		1150.33	98.2776		1249.16	-1.70376				1575.69	0.71954		3830.38	789.941		2520.61	60.5174		2520.61	78.0808		2520.61	49.2561		2520.61	35.4924
		1149.87	30.4897		1150.81	95.3468		1150.81	93.5746		1150.81	98.2917		1150.81	98.2905		1249.65	-1.71558				1576.66	0.80879		3832.32	790.355		2521.99	60.3724		2521.99	77.6699		2521.99	48.0691		2521.99	35.4556
		1150.35	30.4872		1151.3	95.4314		1151.3	93.7127		1151.3	98.3107		1151.3	98.3037		1250.13	-1.72792				1577.62	0.93442		3834.25	790.785		2523.36	58.2578		2523.36	77.4631		2523.36	48.5391		2523.36	35.6905
		1150.83	30.4902		1151.78	95.5156		1151.78	93.8492		1151.78	98.3299		1151.78	98.3172		1250.61	-1.74063				1578.58	1.04602		3836.18	791.102		2524.74	52.1421		2524.74	77.4054		2524.74	48.0307		2524.74	36.1028
		1151.31	30.4986		1152.26	95.5992		1152.26	93.9838		1152.26	98.3493		1152.26	98.3309		1251.09	-1.75361				1579.55	1.14657		3838.11	790.824		2526.12	54.5859		2526.12	79.3587		2526.12	46.8474		2526.12	36.5706
		1151.8	30.5116		1152.74	95.6822		1152.74	94.1162		1152.74	98.3688		1152.74	98.3448		1251.58	-1.76678				1580.51	1.25173		3840.04	789.797		2527.49	59.9531		2527.49	79.5992		2527.49	45.3948		2527.49	37.0679
		1152.28	30.5278		1153.22	95.7643		1153.22	94.2464		1153.22	98.3885		1153.22	98.3588		1252.06	-1.78001				1581.48	1.33125		3841.97	788.566		2528.87	60.106		2528.87	79.9846		2528.87	44.3803		2528.87	37.3824
		1152.76	30.546		1153.7	95.8453		1153.7	94.3747		1153.7	98.4084		1153.7	98.3729		1252.54	-1.79331				1582.44	1.53069		3843.89	787.922		2530.25	59.7037		2530.25	80.2978		2530.25	45.6865		2530.25	37.0883
		1153.24	30.5648		1154.19	95.9253		1154.19	94.5006		1154.19	98.4285		1154.19	98.3871		1253.02	-1.80662				1583.4	1.9545		3845.82	788.152		2531.62	59.0218		2531.62	80.4939		2531.62	47.6924		2531.62	33.3797
		1153.72	30.5829		1154.67	96.0041		1154.67	94.6237		1154.67	98.4485		1154.67	98.4015		1253.5	-1.81995				1584.37	2.59548		3847.75	788.836		2533	54.1437		2533	80.7131		2533	48.563		2533	35.1907
		1154.21	30.5991		1155.15	96.0817		1155.15	94.7439		1155.15	98.4687		1155.15	98.4159		1253.99	-1.83334				1585.33	3.37621		3849.68	789.488		2534.38	57.1815		2534.38	80.8555		2534.38	47.0176		2534.38	36.5444
		1154.69	30.612		1155.63	96.1581		1155.63	94.8611		1155.63	98.4888		1155.63	98.4304		1254.47	-1.84655				1586.3	4.32236		3851.6	789.84		2535.75	59.0632		2535.75	80.3583		2535.75	46.6773		2535.75	36.1498
		1155.17	30.6207		1156.12	96.233		1156.12	94.9748		1156.12	98.5088		1156.12	98.445		1254.95	-1.85949				1587.26	5.55728		3853.53	789.641		2537.13	58.2864		2537.13	79.9754		2537.13	46.7664		2537.13	35.7189
		1155.65	30.6244		1156.6	96.3065		1156.6	95.0848		1156.6	98.5288		1156.6	98.4596		1255.43	-1.8721				1588.23	7.12005		3855.45	789.113		2538.5	57.6735		2538.5	79.5206		2538.5	46.953		2538.5	35.3268
		1156.13	30.6232		1157.08	96.3782		1157.08	95.1903		1157.08	98.5486		1157.08	98.4741		1255.91	-1.88434				1589.19	8.67014		3857.38	788.82		2539.87	57.5776		2539.87	78.8974		2539.87	47.1972		2539.87	35.4772
		1156.62	30.6175		1157.56	96.4481		1157.56	95.2903		1157.56	98.5681		1157.56	98.4887		1256.4	-1.89602				1590.15	9.9897		3859.3	788.816		2541.25	56.973		2541.25	78.2851		2541.25	47.4885		2541.25	36.0151
		1157.1	30.6078		1158.05	96.5161		1158.05	95.3858		1158.05	98.5874		1158.05	98.5032		1256.88	-1.90699				1591.12	11.1994		3861.22	788.846		2542.62	57.9917		2542.62	77.6515		2542.62	47.1504		2542.62	36.4438
		1157.58	30.595		1158.53	96.5823		1158.53	95.4772		1158.53	98.6065		1158.53	98.5176		1257.36	-1.91687				1592.08	12.239		3863.15	788.848		2544	57.4894		2544	76.7852		2544	46.9327		2544	36.0747
		1158.06	30.5797		1159.01	96.6466		1159.01	95.5648		1159.01	98.6254		1159.01	98.532		1257.84	-1.92521				1593.05	13.2568		3865.07	788.861		2545.37	56.6212		2545.37	75.8534		2545.37	46.9752		2545.37	35.1698
		1158.55	30.5622		1159.49	96.709		1159.49	95.649		1159.49	98.6442		1159.49	98.5464		1258.33	-1.93246				1594.01	15.3196		3866.99	788.934		2546.74	55.5556		2546.74	74.9678		2546.74	47.3369		2546.74	35.4811
		1159.03	30.5427		1159.97	96.7693		1159.97	95.7297		1159.97	98.6627		1159.97	98.5607		1258.81	-1.93892				1594.98	18.7437		3868.91	789.033		2548.12	54.6327		2548.12	74.4749		2548.12	47.8075		2548.12	36.0928
		1159.51	30.5217		1160.45	96.8274		1160.45	95.8068		1160.45	98.6811		1160.45	98.575		1259.29	-1.94464				1595.94	22.2102		3870.84	788.918		2549.49	54.4896		2549.49	75.8446		2549.49	48.3025		2549.49	36.8522
		1159.99	30.4996		1160.94	96.8833		1160.94	95.8806		1160.94	98.6993		1160.94	98.5891		1259.77	-1.94987				1596.9	25.6386		3872.76	788.342		2550.86	59.0306		2550.86	77.1392		2550.86	48.6444		2550.86	37.6006
		1160.47	30.4775		1161.42	96.9366		1161.42	95.9513		1161.42	98.7172		1161.42	98.6031		1260.25	-1.95463				1597.87	28.2138		3874.68	787.5		2552.23	59.6444		2552.23	78.5267		2552.23	48.8339		2552.23	37.7548
		1160.95	30.4567		1161.9	96.9875		1161.9	96.0189		1161.9	98.735		1161.9	98.617		1260.73	-1.95887				1598.83	29.0635		3876.59	786.965		2553.6	58.7881		2553.6	79.9431		2553.6	49.477		2553.6	37.8606
		1161.44	30.4384		1162.38	97.0361		1162.38	96.083		1162.38	98.7525		1162.38	98.6307		1261.22	-1.96278				1599.8	28.7076		3878.51	787.022		2554.98	57.6048		2554.98	81.3005		2554.98	50.3787		2554.98	37.7922
		1161.92	30.4237		1162.87	97.0824		1162.87	96.1439		1162.87	98.7696		1162.87	98.6444		1261.7	-1.96648				1600.76	27.6475		3880.43	787.391		2556.35	56.5051		2556.35	82.2564		2556.35	51.2448		2556.35	37.5598
		1162.4	30.4134		1163.35	97.1264		1163.35	96.2016		1163.35	98.7865		1163.35	98.658		1262.18	-1.96987				1601.73	26.0921		3882.35	787.627		2557.72	56.5182		2557.72	82.5522		2557.72	51.8074		2557.72	37.195
		1162.88	30.4075		1163.83	97.1679		1163.83	96.2559		1163.83	98.803		1163.83	98.6715		1262.66	-1.97295				1602.69	24.6867		3884.27	787.563		2559.09	58.0149		2559.09	82.5306		2559.09	51.7013		2559.09	37.0936
		1163.37	30.4057		1164.31	97.207		1164.31	96.3069		1164.31	98.8191		1164.31	98.6849		1263.15	-1.97564				1603.65	23.6633		3886.18	787.393		2560.46	59.276		2560.46	82.038		2560.46	51.1087		2560.46	37.191
		1163.85	30.4078		1164.79	97.2436		1164.79	96.3544		1164.79	98.8348		1164.79	98.6982		1263.63	-1.97798				1604.62	23.0996		3888.1	787.379		2561.83	59.863		2561.83	81.6183		2561.83	50.0351		2561.83	37.5018
		1164.33	30.4134		1165.28	97.2773		1165.28	96.3978		1165.28	98.8499		1165.28	98.7114		1264.11	-1.98003				1605.58	23.4027		3890.02	787.522		2563.2	60.2142		2563.2	80.9878		2563.2	48.7278		2563.2	37.8791
		1164.81	30.422		1165.76	97.3085		1165.76	96.4379		1165.76	98.8645		1165.76	98.7246		1264.59	-1.98185				1606.55	24.1259		3891.93	787.609		2564.57	59.9748		2564.57	80.453		2564.57	48.1743		2564.57	38.2596
		1165.3	30.4334		1166.24	97.3373		1166.24	96.4749		1166.24	98.8787		1166.24	98.7376		1265.07	-1.9834				1607.51	24.0536		3893.85	787.648		2565.94	57.9879		2565.94	80.126		2565.94	47.9505		2565.94	38.5624
		1165.78	30.447		1166.72	97.3636		1166.72	96.5091		1166.72	98.8925		1166.72	98.7505		1265.56	-1.98476				1608.47	23.1748		3895.76	788.07		2567.31	58.0124		2567.31	80.4234		2567.31	46.6784		2567.31	38.2086
		1166.26	30.4618		1167.2	97.3877		1167.2	96.5405		1167.2	98.9059		1167.2	98.7633		1266.04	-1.98597				1609.44	21.2721		3897.67	789.07		2568.68	58.8009		2568.68	80.8277		2568.68	46.5228		2568.68	38.2921
		1166.74	30.4765		1167.69	97.4095		1167.69	96.5695		1167.69	98.9189		1167.69	98.776		1266.52	-1.98694				1610.4	17.928		3899.59	790.062		2570.05	58.3577		2570.05	80.2359		2570.05	52.1336		2570.05	38.4934
		1167.22	30.4899		1168.17	97.4289		1168.17	96.5963		1168.17	98.9314		1168.17	98.7886		1267	-1.98768				1611.37	14.4663		3901.5	790.488		2571.42	58.1589		2571.42	80.339		2571.42	50.11		2571.42	38.7773
		1167.7	30.5009		1168.65	97.446		1168.65	96.6215		1168.65	98.9434		1168.65	98.801		1267.48	-1.98825				1612.33	11.308		3903.41	790.465		2572.79	58.5194		2572.79	80.7954		2572.79	49.9485		2572.79	38.7959
		1168.19	30.5092		1169.13	97.4606		1169.13	96.6462		1169.13	98.955		1169.13	98.8133		1267.97	-1.98861				1613.3	8.6405		3905.32	790.297		2574.16	59.1376		2574.16	81.3751		2574.16	50.1793		2574.16	38.1638
		1168.67	30.5152		1169.62	97.473		1169.62	96.6694		1169.62	98.9661		1169.62	98.8254		1268.45	-1.98873				1614.26	6.73129		3907.24	790.273		2575.52	59.951		2575.52	81.948		2575.52	50.7288		2575.52	38.1554
		1169.15	30.5198		1170.1	97.4832		1170.1	96.6905		1170.1	98.9767		1170.1	98.8374		1268.93	-1.98867				1615.22	5.44418		3909.15	790.469		2576.89	60.5662		2576.89	82.4426		2576.89	51.2452		2576.89	38.2615
		1169.63	30.5241		1170.58	97.4914		1170.58	96.7092		1170.58	98.9871		1170.58	98.8493		1269.41	-1.98837				1616.19	4.50192		3911.06	790.484		2578.26	60.7496		2578.26	81.423		2578.26	51.6052		2578.26	38.8038
		1170.12	30.5288		1171.06	97.4977		1171.06	96.7255		1171.06	98.9971		1171.06	98.8611		1269.9	-1.98789				1617.15	3.82037		3912.97	790.379		2579.63	61.1327		2579.63	80.5907		2579.63	52.2675		2579.63	38.9123
		1170.6	30.5341		1171.54	97.502		1171.54	96.739		1171.54	99.0067		1171.54	98.8728		1270.38	-1.98728				1618.12	3.26403		3914.87	790.789		2580.99	62.0077		2580.99	80.2386		2580.99	52.8227		2580.99	39.136
		1171.08	30.5395		1172.03	97.5045		1172.03	96.7496		1172.03	99.016		1172.03	98.8843		1270.86	-1.98652				1619.08	2.75605		3916.78	791.496		2582.36	63.1315		2582.36	80.9807		2582.36	50.7921		2582.36	39.6569
		1171.56	30.5443		1172.51	97.5051		1172.51	96.7567		1172.51	99.0251		1172.51	98.8959		1271.34	-1.98567				1620.05	2.31551		3918.69	791.699		2583.73	63.5257		2583.73	82.0378		2583.73	51.9892		2583.73	40.6856
		1172.04	30.5474		1172.99	97.5039		1172.99	96.7591		1172.99	99.0338		1172.99	98.9073		1271.82	-1.98474				1621.01	1.94645		3920.6	791.48		2585.09	63.903		2585.09	83.4185		2585.09	53.1614		2585.09	41.7377
		1172.53	30.5479		1173.47	97.501		1173.47	96.758		1173.47	99.0422		1173.47	98.9188		1272.31	-1.98382				1621.97	1.64168		3922.51	791.355		2586.46	64.0387		2586.46	84.5316		2586.46	55.8255		2586.46	41.9063
		1173.01	30.5452		1173.95	97.4965		1173.95	96.754		1173.95	99.0504		1173.95	98.9301		1272.79	-1.98297				1622.94	1.41296		3924.41	791.098		2587.83	64.2326		2587.83	85.0862		2587.83	55.749		2587.83	41.1641
		1173.49	30.5388		1174.44	97.4905		1174.44	96.7475		1174.44	99.0583		1174.44	98.9413		1273.27	-1.98239				1623.9	1.27106		3926.32	790.227		2589.19	64.8009		2589.19	85.6277		2589.19	54.0916		2589.19	41.3879
		1173.97	30.5281		1174.92	97.4832		1174.92	96.7389		1174.92	99.0661		1174.92	98.9524		1273.75	-1.98185				1624.87	1.16477		3928.22	789.109		2590.56	65.0029		2590.56	86.2254		2590.56	52.6903		2590.56	42.5255
		1174.45	30.5123		1175.4	97.4745		1175.4	96.7283		1175.4	99.0737		1175.4	98.9634		1274.23	-1.98128				1625.83	1.10605		3930.13	788.68		2591.92	65.0157		2591.92	86.8556		2591.92	53.6181		2591.92	41.1372
		1174.94	30.4905		1175.88	97.4647		1175.88	96.7156		1175.88	99.0812		1175.88	98.9743		1274.72	-1.98066				1626.8	1.07422		3932.03	789.215		2593.29	65.0162		2593.29	87.3068		2593.29	55.1512		2593.29	43.1801
		1175.42	30.4617		1176.37	97.4537		1176.37	96.7011		1176.37	99.0887		1176.37	98.9852		1275.2	-1.97997				1627.76	1.03607		3933.94	789.918		2594.65	64.788		2594.65	88.1189		2594.65	57.8204		2594.65	44.6058
		1175.9	30.4254		1176.85	97.4418		1176.85	96.6853		1176.85	99.0962		1176.85	98.996		1275.68	-1.97913				1628.72	1.00819		3935.84	789.957		2596.02	64.806		2596.02	89.2655		2596.02	58.6451		2596.02	44.1457
		1176.38	30.3811		1177.33	97.4289		1177.33	96.6681		1177.33	99.1037		1177.33	99.0068		1276.16	-1.97818				1629.69	1.02542		3937.74	789.574		2597.38	65.0835		2597.38	89.0165		2597.38	58.0769		2597.38	44.0156
		1176.87	30.328		1177.81	97.4151		1177.81	96.6495		1177.81	99.1111		1177.81	99.0174		1276.64	-1.97711				1630.65	1.06733		3939.65	789.34		2598.74	65.2477		2598.74	88.6477		2598.74	56.8372		2598.74	44.2727
		1177.35	30.2644		1178.29	97.4005		1178.29	96.6295		1178.29	99.1184		1178.29	99.0279		1277.13	-1.97572				1631.62	1.06744		3941.55	788.941		2600.11	65.2494		2600.11	87.1914		2600.11	54.6777		2600.11	44.7818
		1177.83	30.1872		1178.78	97.385		1178.78	96.6082		1178.78	99.1256		1178.78	99.0382		1277.61	-1.97415				1632.58	1.00286		3943.45	788.082		2601.47	65.0662		2601.47	86.5355		2601.47	53.8667		2601.47	45.2915
		1178.31	30.0919		1179.26	97.3688		1179.26	96.5858		1179.26	99.1328		1179.26	99.0483		1278.09	-1.9725				1633.55	0.92756		3945.35	787.613		2602.83	65.2161		2602.83	87.4003		2602.83	54.2708		2602.83	46.2773
		1178.79	29.9732		1179.74	97.3521		1179.74	96.5624		1179.74	99.1398		1179.74	99.0582		1278.57	-1.97059				1634.51	0.89455		3947.25	788.34		2604.2	65.994		2604.2	88.721		2604.2	55.0563		2604.2	47.4965
		1179.28	29.8281		1180.22	97.3348		1180.22	96.5383		1180.22	99.1469		1180.22	99.0679		1279.06	-1.9686				1635.47	0.88111		3949.15	789.606		2605.56	66.5074		2605.56	90.2862		2605.56	58.3255		2605.56	46.0222
		1179.76	29.6575		1180.7	97.3172		1180.7	96.5138		1180.7	99.1539		1180.7	99.0772		1279.54	-1.96646				1636.44	0.82893		3951.05	790.207		2606.92	67.1548		2606.92	90.4443		2606.92	60.3607		2606.92	47.9355
		1180.24	29.4698		1181.19	97.2992		1181.19	96.4887		1181.19	99.1608		1181.19	99.0862		1280.02	-1.96423				1637.4	0.73917		3952.95	789.996		2608.29	67.9423		2608.29	90.8015		2608.29	61.6875		2608.29	49.6642
		1180.72	29.2808		1181.67	97.2808		1181.67	96.463		1181.67	99.1676		1181.67	99.095		1280.5	-1.96207				1638.37	0.66271		3954.85	789.781		2609.65	68.9554		2609.65	90.982		2609.65	62.1227		2609.65	50.8986
		1181.2	29.1127		1182.15	97.262		1182.15	96.4367		1182.15	99.1744		1182.15	99.1035		1280.98	-1.96002				1639.33	0.60114		3956.74	790.109		2611.01	70.2136		2611.01	91.3374		2611.01	61.964		2611.01	51.7706
		1181.69	28.9901		1182.63	97.2429		1182.63	96.41		1182.63	99.181		1182.63	99.1118		1281.47	-1.95801				1640.3	0.60019		3958.64	790.543		2612.37	71.3422		2612.37	91.865		2612.37	61.8856		2612.37	52.4932
		1182.17	28.9336		1183.12	97.2234		1183.12	96.3827		1183.12	99.1876		1183.12	99.1199		1281.95	-1.95583				1641.26	0.73355		3960.54	790.309		2613.73	71.8093		2613.73	92.8804		2613.73	62.0609		2613.73	53.1606
		1182.65	28.955		1183.6	97.2037		1183.6	96.355		1183.6	99.1941		1183.6	99.1276		1282.43	-1.9534				1642.22	0.88439		3962.44	789.516		2615.09	71.5019		2615.09	94.2715		2615.09	62.4605		2615.09	53.445
		1183.13	29.0538		1184.08	97.1838		1184.08	96.3268		1184.08	99.2005		1184.08	99.1352		1282.91	-1.95056				1643.19	0.92699		3964.33	788.926		2616.45	72.9409		2616.45	98.0007		2616.45	63.0485		2616.45	53.7191
		1183.62	29.2174		1184.56	97.1638		1184.56	96.298		1184.56	99.2068		1184.56	99.1425		1283.39	-1.94746				1644.15	0.90752		3966.23	788.844		2617.81	73.7116		2617.81	98.3213		2617.81	64.1303		2617.81	54.4713
		1184.1	29.4238		1185.04	97.1437		1185.04	96.2689		1185.04	99.213		1185.04	99.1496		1283.88	-1.94399				1645.12	0.90637		3968.12	789.012		2619.17	74.1904		2619.17	98.6192		2619.17	66.1099		2619.17	55.6215
		1184.58	29.6472		1185.53	97.1235		1185.53	96.2397		1185.53	99.2191		1185.53	99.1564		1284.36	-1.94017				1646.08	0.93203		3970.01	789.092		2620.53	74.4006		2620.53	99.1511		2620.53	67.9549		2620.53	57.1259
		1185.06	29.8626		1186.01	97.1032		1186.01	96.2105		1186.01	99.225		1186.01	99.1629		1284.84	-1.93608				1647.05	0.97632		3971.91	788.994		2621.89	74.553		2621.89	99.9829		2621.89	69.4919		2621.89	59.3488
		1185.54	30.0513		1186.49	97.0828		1186.49	96.1814		1186.49	99.2307		1186.49	99.1691		1285.32	-1.93151				1648.01	1.05332		3973.8	788.883		2623.25	75.2729		2623.25	101.009		2623.25	71.1409		2623.25	61.8732
		1186.03	30.2029		1186.97	97.0623		1186.97	96.1526		1186.97	99.2362		1186.97	99.175		1285.81	-1.92632				1648.97	1.12344		3975.69	788.911		2624.61	76.2772		2624.61	102.224		2624.61	72.7626		2624.61	64.2337
		1186.51	30.3159		1187.45	97.0417		1187.45	96.1243		1187.45	99.2415		1187.45	99.1804		1286.29	-1.92044				1649.94	1.13729		3977.59	789.194		2625.97	77.7336		2625.97	103.606		2625.97	71.5034		2625.97	66.3015
		1186.99	30.3951		1187.94	97.0211		1187.94	96.0966		1187.94	99.2465		1187.94	99.1856		1286.77	-1.91398				1650.9	1.11121		3979.48	789.711		2627.33	79.5498		2627.33	105.783		2627.33	69.9069		2627.33	67.0116
		1187.47	30.449		1188.42	97.0007		1188.42	96.0703		1188.42	99.2512		1188.42	99.1903		1287.25	-1.90661				1651.87	1.07535		3981.37	789.96		2628.69	81.7225		2628.69	108.71		2628.69	75.0142		2628.69	67.0102
		1187.95	30.4856		1188.9	96.9802		1188.9	96.0449		1188.9	99.2557		1188.9	99.1947		1287.73	-1.89819				1652.83	1.01544		3983.26	789.501		2630.05	84.0225		2630.05	111.368		2630.05	79.8807		2630.05	67.0947
		1188.44	30.5113		1189.38	96.9598		1189.38	96.0201		1189.38	99.2598		1189.38	99.1987		1288.22	-1.88824				1653.79	0.94687		3985.15	788.719		2631.41	86.1089		2631.41	111.77		2631.41	79.8712		2631.41	66.9934
		1188.92	30.5298		1189.86	96.9394		1189.86	95.9959		1189.86	99.2637		1189.86	99.2022		1288.7	-1.87606				1654.76	0.89161		3987.04	788.289		2632.76	87.9676		2632.76	113.932		2632.76	79.5986		2632.76	68.3898
		1189.4	30.5428		1190.35	96.919		1190.35	95.9721		1190.35	99.2673		1190.35	99.2054		1289.18	-1.86247				1655.72	0.80469		3988.93	788.523		2634.12	89.1769		2634.12	116.362		2634.12	79.6596		2634.12	71.3218
		1189.88	30.5515		1190.83	96.8987		1190.83	95.9489		1190.83	99.2706		1190.83	99.2082		1289.66	-1.84784				1656.69	0.64799		3990.82	789.461		2635.48	90.7494		2635.48	117.647		2635.48	80.2914		2635.48	75.6456
		1190.37	30.5572		1191.31	96.8784		1191.31	95.9263		1191.31	99.2737		1191.31	99.2105		1290.14	-1.83247				1657.65	0.50687		3992.71	790.805		2636.84	92.3974		2636.84	118.135		2636.84	82.6184		2636.84	79.1894
		1190.85	30.5612		1191.79	96.8583		1191.79	95.9043		1191.79	99.2764		1191.79	99.2123		1290.63	-1.81651				1658.62	0.42151		3994.59	791.844		2638.19	94.3255		2638.19	122.557		2638.19	86.1083		2638.19	82.468
		1191.33	30.5648		1192.28	96.8381		1192.28	95.883		1192.28	99.2789		1192.28	99.2136		1291.11	-1.80006				1659.58	0.37835		3996.48	792.016		2639.55	96.3201		2639.55	126.587		2639.55	89.373		2639.55	86.0032
		1191.81	30.5687		1192.76	96.8181		1192.76	95.8622		1192.76	99.2811		1192.76	99.2143		1291.59	-1.78313				1660.54	0.3771		3998.37	791.445		2640.91	97.8355		2640.91	130.746		2640.91	94.3208		2640.91	89.4976
		1192.29	30.5726		1193.24	96.7981		1193.24	95.842		1193.24	99.283		1193.24	99.2146		1292.07	-1.76589				1661.51	0.40226		4000.25	790.758		2642.26	99.4807		2642.26	133.652		2642.26	97.2486		2642.26	92.3737
		1192.78	30.5754		1193.72	96.7784		1193.72	95.8223		1193.72	99.2846		1193.72	99.2145		1292.56	-1.74848				1662.47	0.41152		4002.14	790.465		2643.62	101.287		2643.62	135.995		2643.62	100.358		2643.62	94.1364
		1193.26	30.5759		1194.2	96.7587		1194.2	95.803		1194.2	99.2859		1194.2	99.2141		1293.04	-1.73102				1663.44	0.39995		4004.02	790.504		2644.97	104.372		2644.97	137.969		2644.97	103.341		2644.97	96.4331
		1193.74	30.5738		1194.68	96.7393		1194.68	95.7842		1194.68	99.2868		1194.68	99.2132		1293.52	-1.71345				1664.4	0.39614		4005.91	790.484		2646.33	107.847		2646.33	140.498		2646.33	106.833		2646.33	99.1673
		1194.22	30.5692		1195.17	96.7201		1195.17	95.7657		1195.17	99.2875		1195.17	99.212		1294	-1.69585				1665.37	0.42847		4007.79	790.258		2647.68	110.747		2647.68	143.667		2647.68	109.663		2647.68	102.251
		1194.7	30.5636		1195.65	96.701		1195.65	95.7477		1195.65	99.2877		1195.65	99.2104		1294.48	-1.67823				1666.33	0.48628		4009.68	789.886		2649.04	114.074		2649.04	147.236		2649.04	112.14		2649.04	105.908
		1195.19	30.5581		1196.13	96.6823		1196.13	95.7299		1196.13	99.2875		1196.13	99.2085		1294.97	-1.66082				1667.29	0.52818		4011.56	789.405		2650.39	116.388		2650.39	150.63		2650.39	114.941		2650.39	109.91
		1195.67	30.5537		1196.61	96.6637		1196.61	95.7124		1196.61	99.2869		1196.61	99.2063		1295.45	-1.64374				1668.26	0.54104		--	--		2651.75	120.457		2651.75	153.332		2651.75	118.444		2651.75	114.24
		1196.15	30.5504		1197.1	96.6455		1197.1	95.6953		1197.1	99.286		1197.1	99.2037		1295.93	-1.62729				1669.22	0.55254		--	--		2653.1	124.563		2653.1	157.267		2653.1	122.428		2653.1	118.97
		1196.63	30.5476		1197.58	96.6275		1197.58	95.6785		1197.58	99.2848		1197.58	99.2009		1296.41	-1.61187				1670.19	0.57959		--	--		2654.46	129.31		2654.46	164.894		2654.46	127.307		2654.46	123.931
		1197.12	30.5445		1198.06	96.6099		1198.06	95.662		1198.06	99.2833		1198.06	99.1976		1296.89	-1.59709				1671.15	0.57542		--	--		2655.81	131.26		2655.81	170.133		2655.81	131.792		2655.81	129.084
		1197.6	30.5405		1198.54	96.5926		1198.54	95.6458		1198.54	99.2815		1198.54	99.1941		1297.38	-1.58274				1672.12	0.50475		--	--		2657.16	132.95		2657.16	174.222		2657.16	136.551		2657.16	134.283
		1198.08	30.5357		1199.02	96.5757		1199.02	95.6299		1199.02	99.2794		1199.02	99.1901		1297.86	-1.56887				1673.08	0.39971		--	--		2658.52	135.854		2658.52	175.55		2658.52	140.628		2658.52	140.957
		1198.56	30.5306		1199.51	96.5591		1199.51	95.6146		1199.51	99.2771		1199.51	99.1858		1298.34	-1.55526				1674.04	0.29587		--	--		2659.87	140.077		2659.87	179.298		2659.87	145.26		2659.87	148.063
		1199.04	30.526		1199.99	96.5431		1199.99	95.5999		1199.99	99.2745		1199.99	99.1812		1298.82	-1.54199				1675.01	0.2072		--	--		2661.22	144.711		2661.22	184.553		2661.22	150.829		2661.22	155.197
		1199.53	30.5223		1200.47	96.5274		1200.47	95.5856		1200.47	99.2716		1200.47	99.1762		1299.31	-1.529				1675.97	0.14186		--	--		2662.58	148.919		2662.58	191.557		2662.58	156.823		2662.58	161.268
		1200.01	30.5193		1200.95	96.5122		1200.95	95.5715		1200.95	99.2685		1200.95	99.1709		1299.79	-1.51628				1676.94	0.08754		--	--		2663.93	155.244		2663.93	199.84		2663.93	163.82		2663.93	167.519
		1200.49	30.5163		1201.43	96.4974		1201.43	95.5575		1201.43	99.2652		1201.43	99.1652		1300.27	-1.50365				1677.9	0.04727		--	--		2665.28	163.103		2665.28	207.713		2665.28	170.814		2665.28	175.284
		1200.97	30.5125		1201.92	96.4831		1201.92	95.5435		1201.92	99.2617		1201.92	99.1593		1300.75	-1.49123				1678.86	0.03784		--	--		2666.63	171.362		2666.63	215.708		2666.63	177.441		2666.63	184.322
		1201.45	30.5075		1202.4	96.4693		1202.4	95.5295		1202.4	99.2581		1202.4	99.1531		1301.23	-1.47915				1679.83	0.05235		--	--		2667.98	177.913		2667.98	223.386		2667.98	184.715		2667.98	194.55
		1201.94	30.5014		1202.88	96.4559		1202.88	95.5152		1202.88	99.2543		1202.88	99.1466		1301.71	-1.46741				1680.79	0.10124		--	--		2669.34	184.733		2669.34	228.937		2669.34	192.621		2669.34	205.521
		1202.42	30.4949		1203.36	96.4431		1203.36	95.5004		1203.36	99.2503		1203.36	99.1396		1302.2	-1.45604				1681.76	0.15926		--	--		2670.69	191.938		2670.69	234.274		2670.69	197.631		2670.69	217.419
		1202.9	30.4888		1203.85	96.4309		1203.85	95.4844		1203.85	99.2464		1203.85	99.1323		1302.68	-1.44506				1682.72	0.14609		--	--		2672.04	202.904		2672.04	240.711		2672.04	209.94		2672.04	229.851
		1203.38	30.4835		1204.33	96.4191		1204.33	95.4678		1204.33	99.2422		1204.33	99.1247		1303.16	-1.4345				1683.69	0.0619		--	--		2673.39	212.804		2673.39	248.018		2673.39	219.403		2673.39	242.74
		1203.87	30.4784		1204.81	96.408		1204.81	95.4509		1204.81	99.2381		1204.81	99.1168		1303.64	-1.42449				1684.65	0.03377		--	--		2674.74	221.251		2674.74	252.568		2674.74	229.368		2674.74	256.086
		1204.35	30.4729		1205.29	96.3973		1205.29	95.434		1205.29	99.2338		1205.29	99.1088		1304.13	-1.41513				1685.61	0.11271		--	--		2676.09	229.937		2676.09	255.391		2676.09	239.812		2676.09	269.319
		1204.83	30.4657		1205.77	96.3872		1205.77	95.4172		1205.77	99.2295		1205.77	99.1006		1304.61	-1.40631				1686.58	0.16457		--	--		2677.44	238.649		2677.44	263.282		2677.44	250.587		2677.44	282.942
		1205.31	30.4562		1206.26	96.3777		1206.26	95.4006		1206.26	99.2251		1206.26	99.0923		1305.09	-1.39787				1687.54	0.08838		--	--		2678.79	246.919		2678.79	268.769		2678.79	261.448		2678.79	294.885
		1205.79	30.4444		1206.74	96.3687		1206.74	95.3841		1206.74	99.2207		1206.74	99.0838		1305.57	-1.38982				1688.51	-0.03516		--	--		2680.14	254.272		2680.14	274.417		2680.14	270.763		2680.14	308.489
		1206.28	30.4311		1207.22	96.3604		1207.22	95.3678		1207.22	99.2162		1207.22	99.0754		1306.05	-1.38217				1689.47	-0.08862		--	--		2681.49	262.169		2681.49	280.156		2681.49	276.55		2681.49	325.293
		1206.76	30.4172		1207.7	96.3527		1207.7	95.3519		1207.7	99.2118		1207.7	99.0669		1306.54	-1.3749				1690.43	-0.07164		--	--		2682.84	270.183		2682.84	284.874		2682.84	286.593		2682.84	341.254
		1207.24	30.4037		1208.18	96.3457		1208.18	95.3363		1208.18	99.2073		1208.18	99.0584		1307.02	-1.36789				1691.4	-0.01677		--	--		2684.18	278.037		2684.18	288.818		2684.18	293.474		2684.18	356.838
		1207.72	30.3908		1208.67	96.3392		1208.67	95.3212		1208.67	99.2029		1208.67	99.0499		1307.5	-1.36117				1692.36	0.05262		--	--		2685.53	285.741		2685.53	289.722		2685.53	302.102		2685.53	370.081
		1208.2	30.3782		1209.15	96.3333		1209.15	95.3066		1209.15	99.1985		1209.15	99.0414		1307.98	-1.35461				1693.33	0.0549		--	--		2686.88	293.309		2686.88	288.877		2686.88	310.974		2686.88	381.33
		1208.69	30.3653		1209.63	96.3279		1209.63	95.2926		1209.63	99.1941		1209.63	99.033		1308.46	-1.3483				1694.29	-0.08609		--	--		2688.23	300.737		2688.23	287.841		2688.23	317.708		2688.23	391.252
		1209.17	30.3516		1210.11	96.323		1210.11	95.2793		1210.11	99.1897		1210.11	99.0246		1308.95	-1.3423				1695.26	-0.22054		--	--		2689.58	308.712		2689.58	287.572		2689.58	321.905		2689.58	399.787
		1209.65	30.3369		1210.6	96.3187		1210.6	95.267		1210.6	99.1854		1210.6	99.0162		1309.43	-1.33661				1696.22	-0.19758		--	--		2690.93	315.669		2690.93	286.512		2690.93	325.195		2690.93	407.001
		1210.13	30.3215		1211.08	96.315		1211.08	95.2559		1211.08	99.181		1211.08	99.008		1309.91	-1.33119				1697.18	-0.0847		--	--		2692.27	313.488		2692.27	282.521		2692.27	328.28		2692.27	412.747
		1210.61	30.3061		1211.56	96.3119		1211.56	95.2466		1211.56	99.1767		1211.56	99		1310.39	-1.32614				1698.15	-0.02461		--	--		2693.62	316.464		2693.62	278.876		2693.62	329.949		2693.62	416.913
		1211.1	30.2911		1212.04	96.3093		1212.04	95.2387		1212.04	99.1724		1212.04	98.9921		1310.88	-1.32143				1699.11	-0.03372		--	--		2694.97	317.248		2694.97	275.531		2694.97	331.558		2694.97	418.985
		1211.58	30.2768		1212.52	96.3072		1212.52	95.2317		1212.52	99.1682		1212.52	98.9843		1311.36	-1.31718				1700.08	-0.03563		--	--		2696.31	315.219		2696.31	271.393		2696.31	332.596		2696.31	418.518
		1212.06	30.263		1213.01	96.3055		1213.01	95.2255		1213.01	99.1641		1213.01	98.9766		1311.84	-1.31357				1701.04	0.000932617		--	--		2697.66	312.998		2697.66	265.561		2697.66	332.369		2697.66	416.096
		1212.54	30.2491		1213.49	96.3043		1213.49	95.2202		1213.49	99.16		1213.49	98.9691		1312.32	-1.31039				1702.01	0.05279		--	--		2699	310.531		2699	256.615		2699	329.498		2699	411.888
		1213.03	30.2346		1213.97	96.3034		1213.97	95.2154		1213.97	99.1561		1213.97	98.9618		1312.8	-1.30751				1702.97	0.11338		--	--		2700.35	307.507		2700.35	251.149		2700.35	322.481		2700.35	406.848
		1213.51	30.2195		1214.45	96.3029		1214.45	95.2112		1214.45	99.1524		1214.45	98.9546		1313.29	-1.30479				1703.93	0.1578		--	--		2701.7	301.449		2701.7	245.897		2701.7	314.047		2701.7	398.828
		1213.99	30.204		1214.93	96.3028		1214.93	95.2071		1214.93	99.149		1214.93	98.9476		1313.77	-1.30214				1704.9	0.12007		--	--		2703.04	291.195		2703.04	241.723		2703.04	305.498		2703.04	390.435
		1214.47	30.1887		1215.42	96.303		1215.42	95.2024		1215.42	99.1458		1215.42	98.9409		1314.25	-1.29962				1705.86	0.0031		--	--		2704.39	278.145		2704.39	234.006		2704.39	296.464		2704.39	384.203
		1214.95	30.1737		1215.9	96.3034		1215.9	95.198		1215.9	99.143		1215.9	98.9344		1314.73	-1.29712				1706.83	-0.05259		--	--		2705.73	270.34		2705.73	225.661		2705.73	287.606		2705.73	374.779
		1215.44	30.1592		1216.38	96.3041		1216.38	95.1941		1216.38	99.1403		1216.38	98.928		1315.21	-1.29467				1707.79	-0.03106		--	--		2707.08	266.946		2707.08	219.879		2707.08	279.78		2707.08	362.446
		1215.92	30.1446		1216.86	96.3051		1216.86	95.1911		1216.86	99.1377		1216.86	98.9219		1315.7	-1.29227				1708.76	-0.02894		--	--		2708.42	255.736		2708.42	214.349		2708.42	269.638		2708.42	349.251
		1216.4	30.1292		1217.35	96.3064		1217.35	95.189		1217.35	99.1353		1217.35	98.9159		1316.18	-1.28982				1709.72	-0.03702		--	--		2709.77	243.469		2709.77	206.86		2709.77	256.977		2709.77	335.526
		1216.88	30.1127		1217.83	96.3079		1217.83	95.188		1217.83	99.133		1217.83	98.9102		1316.66	-1.28722				1710.68	-0.06106		--	--		2711.11	236.067		2711.11	199.181		2711.11	246.126		2711.11	319.529
		1217.36	30.0949		1218.31	96.3097		1218.31	95.1883		1218.31	99.1308		1218.31	98.9046		1317.14	-1.28432				1711.65	-0.14086		--	--		2712.45	229.765		2712.45	192.445		2712.45	236.448		2712.45	302.893
		1217.85	30.0762		1218.79	96.3117		1218.79	95.1905		1218.79	99.1286		1218.79	98.8992		1317.62	-1.28128				1712.61	-0.19875		--	--		2713.8	220.833		2713.8	186.104		2713.8	228.418		2713.8	290.856
		1218.33	30.0574		1219.27	96.314		1219.27	95.1956		1219.27	99.1265		1219.27	98.8941		1318.11	-1.27774				1713.58	-0.15685		--	--		2715.14	212.644		2715.14	178.691		2715.14	222.207		2715.14	283.395
		1218.81	30.0393		1219.76	96.3165		1219.76	95.2026		1219.76	99.1245		1219.76	98.8892		1318.59	-1.27375				1714.54	-0.05746		--	--		2716.48	203.666		2716.48	173.014		2716.48	216.007		2716.48	265.44
		1219.29	30.0225		1220.24	96.3191		1220.24	95.2108		1220.24	99.1225		1220.24	98.8845		1319.07	-1.26896				1715.51	0.03524		--	--		2717.83	195.535		2717.83	168.983		2717.83	208.805		2717.83	254.642
		1219.78	30.007		1220.72	96.3219		1220.72	95.2203		1220.72	99.1206		1220.72	98.8799		1319.55	-1.26284				1716.47	0.1014		--	--		2719.17	187.143		2719.17	165.907		2719.17	200.633		2719.17	244.87
		1220.26	29.9927		1221.2	96.3249		1221.2	95.2305		1221.2	99.1188		1221.2	98.8755		1320.04	-1.25595				1717.43	0.10286		--	--		2720.51	180.386		2720.51	162.978		2720.51	192.304		2720.51	235.274
		1220.74	29.9793		1221.68	96.3279		1221.68	95.2415		1221.68	99.1171		1221.68	98.8712		1320.52	-1.2485				1718.4	0.01613		--	--		2721.85	176.723		2721.85	160.401		2721.85	184.896		2721.85	222.902
		1221.22	29.9667		1222.17	96.331		1222.17	95.2532		1222.17	99.1155		1222.17	98.8671		1321	-1.24063				1719.36	-0.08567		--	--		2723.19	171.142		2723.19	156.988		2723.19	177.868		2723.19	211.254
		1221.7	29.9552		1222.65	96.3341		1222.65	95.2654		1222.65	99.1139		1222.65	98.863		1321.48	-1.2325				1720.33	-0.106		--	--		2724.54	164.465		2724.54	151.088		2724.54	171.565		2724.54	200.509
		1222.18	29.9451		1223.13	96.3369		1223.13	95.2778		1223.13	99.1123		1223.13	98.8589		1321.96	-1.22412				1721.29	-0.06809		--	--		2725.88	158.311		2725.88	144.802		2725.88	166.126		2725.88	190.14
		1222.67	29.937		1223.61	96.3396		1223.61	95.2905		1223.61	99.1107		1223.61	98.8549		1322.45	-1.2155				1722.26	-0.02579		--	--		2727.22	152.763		2727.22	139.76		2727.22	160.223		2727.22	180.155
		1223.15	29.9308		1224.09	96.3424		1224.09	95.3035		1224.09	99.1092		1224.09	98.851		1322.93	-1.20678				1723.22	0.05972		--	--		2728.56	148.565		2728.56	135.791		2728.56	153.637		2728.56	169.66
		1223.63	29.9263		1224.58	96.3453		1224.58	95.3168		1224.58	99.1078		1224.58	98.8473		1323.41	-1.19809				1724.18	0.12492		--	--		2729.9	144.511		2729.9	132.806		2729.9	147.242		2729.9	160.125
		1224.11	29.9227		1225.06	96.3482		1225.06	95.3303		1225.06	99.1066		1225.06	98.8437		1323.89	-1.18931				1725.15	0.16595		--	--		2731.24	138.901		2731.24	130.344		2731.24	141.247		2731.24	154.644
		1224.6	29.9191		1225.54	96.3513		1225.54	95.3439		1225.54	99.1056		1225.54	98.8404		1324.38	-1.18053				1726.11	0.17404		--	--		2732.58	133.361		2732.58	127.816		2732.58	135.318		2732.58	150.686
		1225.08	29.9151		1226.02	96.3545		1226.02	95.3576		1226.02	99.1047		1226.02	98.8373		1324.86	-1.17165				1727.08	0.12177		--	--		2733.92	127.807		2733.92	126.305		2733.92	129.164		2733.92	145.267
		1225.56	29.9102		1226.51	96.3578		1226.51	95.3713		1226.51	99.104		1226.51	98.8345		1325.34	-1.16275				1728.04	0.04968		--	--		2735.26	123.739		2735.26	123.725		2735.26	122.784		2735.26	137.253
		1226.04	29.9046		1226.99	96.3614		1226.99	95.385		1226.99	99.1036		1226.99	98.8319		1325.82	-1.15389				1729.01	-0.02746		--	--		2736.6	119.932		2736.6	122.056		2736.6	117.094		2736.6	128.497
		1226.52	29.8985		1227.47	96.365		1227.47	95.3986		1227.47	99.1034		1227.47	98.8296		1326.3	-1.14504				1729.97	-0.08042		--	--		2737.94	116.22		2737.94	120.019		2737.94	111.373		2737.94	119.205
		1227.01	29.8923		1227.95	96.3689		1227.95	95.4119		1227.95	99.1034		1227.95	98.8276		1326.79	-1.13634				1730.93	-0.05805		--	--		2739.28	112.242		2739.28	118.284		2739.28	108.118		2739.28	115.911
		1227.49	29.8859		1228.43	96.3729		1228.43	95.4248		1228.43	99.1037		1228.43	98.8258		1327.27	-1.12784				1731.9	0.01528		--	--		2740.62	108.646		2740.62	116.013		2740.62	105.96		2740.62	114.26
		1227.97	29.879		1228.92	96.3771		1228.92	95.4373		1228.92	99.1041		1228.92	98.8244		1327.75	-1.11947				1732.86	0.04369		--	--		2741.95	105.427		2741.95	113.727		2741.95	102.414		2741.95	108.532
		1228.45	29.8714		1229.4	96.3815		1229.4	95.4493		1229.4	99.1047		1229.4	98.8232		1328.23	-1.11127				1733.83	-0.01186		--	--		2743.29	102.727		2743.29	111.426		2743.29	98.7875		2743.29	101.291
		1228.93	29.8629		1229.88	96.3861		1229.88	95.4606		1229.88	99.1055		1229.88	98.8225		1328.71	-1.10322				1734.79	-0.09047		--	--		2744.63	99.261		2744.63	109.021		2744.63	92.16		2744.63	96.1035
		1229.42	29.8536		1230.36	96.3911		1230.36	95.4709		1230.36	99.1066		1230.36	98.822		1329.2	-1.09539				1735.75	-0.13755		--	--		2745.97	97.7764		2745.97	106.231		2745.97	89.3934		2745.97	95.4929
		1229.9	29.844		1230.84	96.3965		1230.84	95.4799		1230.84	99.1078		1230.84	98.822		1329.68	-1.08763				1736.72	-0.15501		--	--		2747.31	96.2138		2747.31	102.91		2747.31	85.4703		2747.31	90.9071
		1230.38	29.8345		1231.33	96.4022		1231.33	95.4878		1231.33	99.1093		1231.33	98.8224		1330.16	-1.0801				1737.68	-0.10223		--	--		2748.64	94.4621		2748.64	99.892		2748.64	88.112		2748.64	85.4666
		1230.86	29.8252		1231.81	96.4081		1231.81	95.4948		1231.81	99.111		1231.81	98.8231		1330.64	-1.07267				1738.65	0.04485		--	--		2749.98	92.7769		2749.98	101.326		2749.98	86.3007		2749.98	82.1184
		1231.35	29.8159		1232.29	96.4142		1232.29	95.5011		1232.29	99.1129		1232.29	98.8243		1331.12	-1.06529				1739.61	0.09731		--	--		2751.32	91.1965		2751.32	101.098		2751.32	81.8056		2751.32	80.4065
		1231.83	29.806		1232.77	96.4204		1232.77	95.5066		1232.77	99.115		1232.77	98.8257		1331.61	-1.05812				1740.58	-0.01798		--	--		2752.65	88.9774		2752.65	99.1806		2752.65	81.1254		2752.65	78.5718
		1232.31	29.7948		1233.26	96.4267		1233.26	95.5113		1233.26	99.1174		1233.26	98.8275		1332.09	-1.05123				1741.54	-0.07279		--	--		2753.99	87.0028		2753.99	96.1818		2753.99	80.409		2753.99	76.884
		1232.79	29.7814		1233.74	96.4331		1233.74	95.5152		1233.74	99.1201		1233.74	98.8298		1332.57	-1.04463				1742.5	0.03698		--	--		2755.33	85.4664		2755.33	94.6056		2755.33	79.0365		2755.33	75.4597
		1233.27	29.7654		1234.22	96.4397		1234.22	95.5182		1234.22	99.123		1234.22	98.8325		1333.05	-1.03835				1743.47	0.17217		--	--		2756.66	84.2375		2756.66	95.8121		2756.66	77.0438		2756.66	73.5723
		1233.76	29.7466		1234.7	96.4465		1234.7	95.5201		1234.7	99.1262		1234.7	98.8356		1333.54	-1.03249				1744.43	0.2649		--	--		2758	83.266		2758	95.4565		2758	74.8155		2758	71.7342
		1234.24	29.7251		1235.18	96.4534		1235.18	95.5213		1235.18	99.1298		1235.18	98.8392		1334.02	-1.02709				1745.4	0.29888		--	--		2759.33	81.7922		2759.33	95.0948		2759.33	71.5533		2759.33	69.6784
		1234.72	29.701		1235.66	96.4602		1235.66	95.5216		1235.66	99.1335		1235.66	98.8432		1334.5	-1.02246				1746.36	0.25412		--	--		2760.67	79.7672		2760.67	95.0396		2760.67	70.4552		2760.67	67.1109
		1235.2	29.674		1236.15	96.467		1236.15	95.5213		1236.15	99.1376		1236.15	98.8475		1334.98	-1.01888				1747.33	0.1526		--	--		2762	77.1528		2762	95.1736		2762	69.1957		2762	64.6706
		1235.68	29.6438		1236.63	96.4737		1236.63	95.5203		1236.63	99.1418		1236.63	98.8522		1335.46	-1.01592				1748.29	0.05718		--	--		2763.34	73.9813		2763.34	95.6619		2763.34	68.4507		2763.34	62.4799
		1236.17	29.6097		1237.11	96.4802		1237.11	95.5187		1237.11	99.1463		1237.11	98.8572		1335.95	-1.01346				1749.25	0.00572		--	--		2764.67	71.9237		2764.67	94.5879		2764.67	67.266		2764.67	60.4885
		1236.65	29.5712		1237.59	96.4865		1237.59	95.5165		1237.59	99.1511		1237.59	98.8626		1336.43	-1.01143				1750.22	-0.01085		--	--		2766.01	72.1282		2766.01	91.1444		2766.01	63.6416		2766.01	58.6285
		1237.13	29.5282		1238.08	96.4925		1238.08	95.5139		1238.08	99.1562		1238.08	98.8683		1336.91	-1.00962				1751.18	-0.01726		--	--		2767.34	72.2379		2767.34	87.7726		2767.34	62.3854		2767.34	56.8579
		1237.61	29.4805		1238.56	96.4983		1238.56	95.511		1238.56	99.1618		1238.56	98.8747		1337.39	-1.00813				1752.15	-0.02392		--	--		2768.67	70.4505		2768.67	86.9856		2768.67	63.3314		2768.67	55.4968
		1238.1	29.4284		1239.04	96.5036		1239.04	95.5077		1239.04	99.1677		1239.04	98.8814		1337.87	-1.00682				1753.11	-0.02001		--	--		2770.01	69.0846		2770.01	86.3606		2770.01	63.4282		2770.01	54.6409
		1238.58	29.3721		1239.52	96.5087		1239.52	95.5038		1239.52	99.1738		1239.52	98.8883		1338.36	-1.00571				1754.08	0.000332031		--	--		2771.34	70.7814		2771.34	85.6595		2771.34	62.7758		2771.34	53.9753
		1239.06	29.3113		1240	96.5133		1240	95.4995		1240	99.18		1240	98.8954		1338.84	-1.00468				1755.04	0.01371		--	--		2772.68	70.7003		2772.68	85.6824		2772.68	62.3002		2772.68	53.6959
		1239.54	29.2454		1240.49	96.5176		1240.49	95.4948		1240.49	99.1864		1240.49	98.9026		1339.32	-1.00374				1756	0.01122		--	--		2774.01	69.9056		2774.01	86.061		2774.01	61.9778		2774.01	52.5954
		1240.02	29.1734		1240.97	96.5215		1240.97	95.4895		1240.97	99.1928		1240.97	98.9098		1339.8	-1.00285				1756.97	0.00534		--	--		2775.34	69.1082		2775.34	86.3382		2775.34	60.924		2775.34	51.6569
		1240.51	29.0941		1241.45	96.5249		1241.45	95.4836		1241.45	99.1992		1241.45	98.9171		1340.29	-1.00197				1757.93	-0.00249		--	--		2776.67	68.3124		2776.67	86.4851		2776.67	59.834		2776.67	50.2411
		1240.99	29.0064		1241.93	96.5278		1241.93	95.4768		1241.93	99.2056		1241.93	98.9242		1340.77	-1.00114				1758.9	-0.007		--	--		2778	67.7442		2778	86.6851		2778	59.0344		2778	49.04
		1241.47	28.9093		1242.41	96.5302		1242.41	95.4687		1242.41	99.2119		1242.41	98.931		1341.25	-1.00027				1759.86	0.01039		--	--		2779.34	67.1078		2779.34	86.8806		2779.34	58.7301		2779.34	48.2699
		1241.95	28.8024		1242.9	96.532		1242.9	95.4599		1242.9	99.2181		1242.9	98.9376		1341.73	-0.99923				1760.82	0.04422		--	--		2780.67	66.539		2780.67	86.6417		2780.67	57.2899		2780.67	47.8471
		1242.43	28.6855		1243.38	96.5333		1243.38	95.4507		1243.38	99.2242		1243.38	98.9441		1342.21	-0.99794				1761.79	0.06928		--	--		2782	66.0411		2782	87.1977		2782	56.739		2782	47.8996
		1242.92	28.5589		1243.86	96.5339		1243.86	95.4413		1243.86	99.2303		1243.86	98.9505		1342.69	-0.99609				1762.75	0.06627		--	--		2783.33	65.7102		2783.33	87.6243		2783.33	57.662		2783.33	48.3156
		1243.4	28.4227		1244.34	96.534		1244.34	95.432		1244.34	99.2362		1244.34	98.9567		1343.18	-0.99395				1763.72	0.03003		--	--		2784.66	64.1678		2784.66	86.6189		2784.66	57.6304		2784.66	47.7841
		1243.88	28.277		1244.83	96.5334		1244.83	95.4228		1244.83	99.242		1244.83	98.9628		1343.66	-0.99162				1764.68	-0.01978		--	--		2785.99	63.7724		2785.99	85.8255		2785.99	57.1526		2785.99	46.2534
		1244.36	28.1217		1245.31	96.5321		1245.31	95.4139		1245.31	99.2477		1245.31	98.9687		1344.14	-0.98914				1765.64	-0.04257		--	--		2787.32	64.441		2787.32	84.8953		2787.32	56.9234		2787.32	45.0112
		1244.85	27.9558		1245.79	96.5301		1245.79	95.4056		1245.79	99.2531		1245.79	98.9744		1344.62	-0.98654				1766.61	-0.03954		--	--		2788.65	65.2722		2788.65	84.6201		2788.65	55.9107		2788.65	43.9167
		1245.33	27.7779		1246.27	96.527		1246.27	95.3985		1246.27	99.2584		1246.27	98.9799		1345.11	-0.98393				1767.57	-0.02455		--	--		2789.98	64.7216		2789.98	83.9283		2789.98	54.8343		2789.98	43.121
		1245.81	27.5858		1246.75	96.5231		1246.75	95.3922		1246.75	99.2634		1246.75	98.9852		1345.59	-0.98123				1768.54	0.02658		--	--		2791.31	63.928		2791.31	83.2218		2791.31	53.7939		2791.31	42.5008
		1246.29	27.3769		1247.24	96.5185		1247.24	95.3865		1247.24	99.2681		1247.24	98.9903		1346.07	-0.97849				1769.5	0.07275		--	--		2792.64	63.5315		2792.64	83.0483		2792.64	52.9795		2792.64	42.0724
		1246.77	27.1483		1247.72	96.5132		1247.72	95.3813		1247.72	99.2726		1247.72	98.9951		1346.55	-0.97587				1770.47	0.03793		--	--		2793.97	63.4221		2793.97	82.4634		2793.97	53.0344		2793.97	41.847
		1247.26	26.8981		1248.2	96.5073		1248.2	95.3765		1248.2	99.2769		1248.2	98.9997		1347.03	-0.97328				1771.43	-0.04161		--	--		2795.3	63.4877		2795.3	82.0092		2795.3	53.1239		2795.3	42.5941
		1247.74	26.6262		1248.68	96.5008		1248.68	95.3723		1248.68	99.2809		1248.68	99.004		1347.52	-0.97064				1772.39	-0.07435		--	--		2796.63	63.548		2796.63	81.8447		2796.63	51.5539		2796.63	42.3489
		1248.22	26.3357		1249.16	96.4936		1249.16	95.3688		1249.16	99.2846		1249.16	99.0079		1348	-0.96786				1773.36	-0.05954		--	--		2797.96	63.8858		2797.96	80.9053		2797.96	53.8211		2797.96	41.9874
		1248.7	26.0341		1249.65	96.4858		1249.65	95.3663		1249.65	99.288		1249.65	99.0117		1348.48	-0.96506				1774.32	-0.02743		--	--		2799.29	63.0012		2799.29	81.6999		2799.29	54.6681		2799.29	41.3563
		1249.18	25.7337		1250.13	96.4774		1250.13	95.3656		1250.13	99.2911		1250.13	99.015		1348.96	-0.96212				1775.29	0.02349		--	--		2800.61	62.4335		2800.61	81.9787		2800.61	54.8869		2800.61	43.0594
		1249.67	25.4509		1250.61	96.4685		1250.61	95.3658		1250.61	99.2938		1250.61	99.018		1349.44	-0.95906				1776.25	0.064		--	--		2801.94	63.3907		2801.94	81.4456		2801.94	53.8262		2801.94	43.39
		1250.15	25.2043		1251.09	96.459		1251.09	95.3664		1251.09	99.2962		1251.09	99.0207		1349.93	-0.9558				1777.22	0.04995		--	--		2803.27	62.9256		2803.27	81.4894		2803.27	52.2469		2803.27	42.6873
		1250.63	25.0116		1251.58	96.4488		1251.58	95.3673		1251.58	99.2982		1251.58	99.023		1350.41	-0.95212				1778.18	0.00979		--	--		2804.6	62.8855		2804.6	81.7542		2804.6	51.2566		2804.6	41.8828
		1251.11	24.886		1252.06	96.4382		1252.06	95.3682		1252.06	99.3		1252.06	99.025		1350.89	-0.94819				1779.14	0.01673		--	--		2805.93	62.5702		2805.93	82.1703		2805.93	51.229		2805.93	41.0138
		1251.6	24.8331		1252.54	96.427		1252.54	95.3689		1252.54	99.3014		1252.54	99.0267		1351.37	-0.9442				1780.11	0.0639		--	--		2807.25	61.9753		2807.25	80.9482		2807.25	50.7906		2807.25	40.1892
		1252.08	24.8495		1253.02	96.4153		1253.02	95.3694		1253.02	99.3024		1253.02	99.028		1351.86	-0.94022				1781.07	0.07744		--	--		2808.58	61.5311		2808.58	79.9233		2808.58	50.9921		2808.58	39.4282
		1252.56	24.9232		1253.5	96.403		1253.5	95.3694		1253.5	99.3031		1253.5	99.0289		1352.34	-0.93633				1782.04	0.03589		--	--		2809.9	61.349		2809.9	77.1213		2809.9	51.0833		2809.9	38.6757
		1253.04	25.0357		1253.99	96.3901		1253.99	95.3688		1253.99	99.3033		1253.99	99.0293		1352.82	-0.93251				1783	-0.01539		--	--		2811.23	61.8519		2811.23	76.5157		2811.23	50.5		2811.23	38.0232
		1253.52	25.1652		1254.47	96.3768		1254.47	95.3674		1254.47	99.303		1254.47	99.0293		1353.3	-0.92878				1783.97	-0.01359		--	--		2812.56	62.0196		2812.56	76.6256		2812.56	49.6996		2812.56	35.3839
		1254.01	25.2888		1254.95	96.3629		1254.95	95.3652		1254.95	99.3025		1254.95	99.0289		1353.78	-0.92506				1784.93	-0.0222		--	--		2813.88	61.9309		2813.88	77.931		2813.88	48.5287		2813.88	36.9106
		1254.49	25.3855		1255.43	96.3487		1255.43	95.3621		1255.43	99.3016		1255.43	99.0282		1354.27	-0.92153				1785.89	-0.15758		--	--		2815.21	60.7846		2815.21	80.9962		2815.21	49.5951		2815.21	37.6997
		1254.97	25.4376		1255.91	96.3339		1255.91	95.3583		1255.91	99.3004		1255.91	99.0271		1354.75	-0.91821				1786.86	-0.31498		--	--		2816.53	59.0088		2816.53	81.6565		2816.53	49.9241		2816.53	37.1697
		1255.45	25.4331		1256.4	96.3187		1256.4	95.3533		1256.4	99.2989		1256.4	99.0257		1355.23	-0.91517				1787.82	-0.3183		--	--		2817.86	58.2112		2817.86	79.8115		2817.86	49.0141		2817.86	37.191
		1255.93	25.3672		1256.88	96.3031		1256.88	95.347		1256.88	99.2971		1256.88	99.024		1355.71	-0.91245				1788.79	-0.20334		--	--		2819.18	58.0098		2819.18	77.8594		2819.18	47.1343		2819.18	38.1904
		1256.42	25.244		1257.36	96.2871		1257.36	95.3391		1257.36	99.295		1257.36	99.0219		1356.19	-0.91002				1789.75	-0.1374		--	--		2820.51	57.7354		2820.51	77.1195		2820.51	47.7874		2820.51	38.3789
		1256.9	25.0759		1257.84	96.2707		1257.84	95.3288		1257.84	99.2926		1257.84	99.0194		1356.68	-0.90804				1790.71	-0.17322		--	--		2821.83	57.8923		2821.83	76.988		2821.83	49.4299		2821.83	38.1527
		1257.38	24.8826		1258.33	96.2539		1258.33	95.3169		1258.33	99.2899		1258.33	99.0166		1357.16	-0.90663				1791.68	-0.21864		--	--		2823.16	58.7103		2823.16	77.2004		2823.16	50.6149		2823.16	37.438
		1257.86	24.6879		1258.81	96.2368		1258.81	95.3034		1258.81	99.287		1258.81	99.0135		1357.64	-0.90597				1792.64	-0.19917		--	--		2824.48	59.2749		2824.48	77.6003		2824.48	50.3948		2824.48	37.2726
		1258.35	24.5145		1259.29	96.2193		1259.29	95.2884		1259.29	99.2837		1259.29	99.0102		1358.12	-0.90651				1793.61	-0.13913		--	--		2825.8	58.6533		2825.8	77.7244		2825.8	50.4774		2825.8	38.8573
		1258.83	24.3794		1259.77	96.2015		1259.77	95.2723		1259.77	99.2802		1259.77	99.0065		1358.61	-0.90784				1794.57	-0.07937		--	--		2827.13	59.6027		2827.13	78.1362		2827.13	50.0358		2827.13	38.86
		1259.31	24.2904		1260.25	96.1834		1260.25	95.2549		1260.25	99.2765		1260.25	99.0026		1359.09	-0.90973				1795.54	-0.02286		--	--		2828.45	60.3101		2828.45	79.4111		2828.45	49.4895		2828.45	38.4239
		1259.79	24.2443		1260.73	96.165		1260.73	95.2361		1260.73	99.2726		1260.73	98.9985		1359.57	-0.91209				1796.5	-0.02455		--	--		2829.78	60.954		2829.78	79.8593		2829.78	49.7342		2829.78	37.8701
		1260.27	24.2299		1261.22	96.1463		1261.22	95.216		1261.22	99.2685		1261.22	98.9942		1360.05	-0.91479				1797.46	-0.11621		--	--		2831.1	61.4794		2831.1	78.2265		2831.1	50.3099		2831.1	36.2375
		1260.76	24.2324		1261.7	96.1275		1261.7	95.1946		1261.7	99.2643		1261.7	98.9898		1360.53	-0.91777				1798.43	-0.14701		--	--		2832.42	61.9205		2832.42	76.5721		2832.42	50.6039		2832.42	34.6564
		1261.24	24.2397		1262.18	96.1085		1262.18	95.172		1262.18	99.2599		1262.18	98.9853		1361.02	-0.92107				1799.39	-0.04995		--	--		2833.74	61.9831		2833.74	75.5641		2833.74	50.7361		2833.74	34.3474
		1261.72	24.2463		1262.66	96.0892		1262.66	95.1481		1262.66	99.2553		1262.66	98.9806		1361.5	-0.92461				1800.36	-0.01498		--	--		2835.06	62.0694		2835.06	78.627		2835.06	50.7014		2835.06	34.7578
		1262.2	24.2547		1263.15	96.0697		1263.15	95.123		1263.15	99.2505		1263.15	98.9756		1361.98	-0.92832				1801.32	-0.14369		--	--		2836.39	62.1878		2836.39	79.2214		2836.39	50.3224		2836.39	36.2022
		1262.68	24.2734		1263.63	96.0498		1263.63	95.0968		1263.63	99.2454		1263.63	98.9703		1362.46	-0.9323				1802.29	-0.26481		--	--		2837.71	62.2272		2837.71	79.7177		2837.71	49.9466		2837.71	36.1171
		1263.17	24.3129		1264.11	96.0297		1264.11	95.0693		1264.11	99.2401		1264.11	98.9647		1362.94	-0.93633				1803.25	-0.24229		--	--		2839.03	60.9636		2839.03	79.6147		2839.03	49.7689		2839.03	34.7775
		1263.65	24.381		1264.59	96.0093		1264.59	95.0406		1264.59	99.2345		1264.59	98.9589		1363.43	-0.94048				1804.21	-0.13594		--	--		2840.35	59.1678		2840.35	78.7561		2840.35	49.5042		2840.35	35.9875
		1264.13	24.48		1265.07	95.9887		1265.07	95.0105		1265.07	99.2287		1265.07	98.9527		1363.91	-0.94477				1805.18	-0.06362		--	--		2841.67	57.7731		2841.67	76.7318		2841.67	48.9259		2841.67	36.9657
		1264.61	24.6052		1265.56	95.9678		1265.56	94.9785		1265.56	99.2225		1265.56	98.9461		1364.39	-0.94905				1806.14	-0.06761		--	--		2842.99	56.6038		2842.99	74.2238		2842.99	48.9892		2842.99	36.7078
		1265.09	24.7465		1266.04	95.9466		1266.04	94.9451		1266.04	99.2161		1266.04	98.9391		1364.87	-0.95324				1807.11	-0.12313		--	--		2844.31	58.1055		2844.31	76.6714		2844.31	48.1581		2844.31	35.9819
		1265.58	24.891		1266.52	95.9252		1266.52	94.9108		1266.52	99.2094		1266.52	98.9319		1365.36	-0.95715				1808.07	-0.18351		--	--		2845.63	59.1136		2845.63	77.6221		2845.63	45.9883		2845.63	34.1269
		1266.06	25.0256		1267	95.9034		1267	94.8757		1267	99.2024		1267	98.9243		1365.84	-0.96043				1809.04	-0.21115		--	--		2846.95	58.9704		2846.95	77.0223		2846.95	45.7007		2846.95	33.749
		1266.54	25.1394		1267.48	95.8813		1267.48	94.84		1267.48	99.1952		1267.48	98.9164		1366.32	-0.96349				1810	-0.20911		--	--		2848.27	58.02		2848.27	76.153		2848.27	47.1919		2848.27	34.6055
		1267.02	25.2245		1267.97	95.8589		1267.97	94.804		1267.97	99.1877		1267.97	98.9082		1366.8	-0.96643				1810.96	-0.18878		--	--		2849.59	57.548		2849.59	75.5701		2849.59	47.134		2849.59	35.3613
		1267.51	25.2762		1268.45	95.8361		1268.45	94.7676		1268.45	99.18		1268.45	98.8997		1367.28	-0.96935				1811.93	-0.14879		--	--		2850.91	58.3951		2850.91	75.6909		2850.91	45.759		2850.91	35.7391
		1267.99	25.2921		1268.93	95.8131		1268.93	94.7314		1268.93	99.1721		1268.93	98.8909		1367.77	-0.97237				1812.89	-0.10948		--	--		2852.23	58.8664		2852.23	76.0446		2852.23	45.4728		2852.23	36.1502
		1268.47	25.2708		1269.41	95.7897		1269.41	94.6958		1269.41	99.1641		1269.41	98.8819		1368.25	-0.97551				1813.86	-0.09297		--	--		2853.55	59.0735		2853.55	76.4461		2853.55	46.494		2853.55	36.1851
		1268.95	25.2111		1269.9	95.766		1269.9	94.6606		1269.9	99.1558		1269.9	98.8726		1368.73	-0.97865				1814.82	-0.08407		--	--		2854.87	58.8021		2854.87	76.7779		2854.87	47.705		2854.87	34.9409
		1269.43	25.1106		1270.38	95.742		1270.38	94.6254		1270.38	99.1473		1270.38	98.863		1369.21	-0.98201				1815.79	-0.09117		--	--		2856.19	58.2666		2856.19	77.0469		2856.19	48.4694		2856.19	34.1842
		1269.92	24.9661		1270.86	95.7176		1270.86	94.5902		1270.86	99.1385		1270.86	98.8531		1369.69	-0.98554				1816.75	-0.13415		--	--		2857.5	56.8474		2857.5	77.1913		2857.5	48.3883		2857.5	35.0889
		1270.4	24.7729		1271.34	95.6927		1271.34	94.5549		1271.34	99.1294		1271.34	98.8429		1370.18	-0.98934				1817.71	-0.16081		--	--		2858.82	54.6645		2858.82	77.65		2858.82	47.8328		2858.82	35.3055
		1270.88	24.5252		1271.82	95.6674		1271.82	94.5197		1271.82	99.12		1271.82	98.8322		1370.66	-0.99335				1818.68	-0.11641		--	--		2860.14	53.1521		2860.14	78.1258		2860.14	47.677		2860.14	34.9199
		1271.36	24.2156		1272.31	95.6417		1272.31	94.4846		1272.31	99.1103		1272.31	98.8211		1371.14	-0.9977				1819.64	-0.05283		--	--		2861.46	53.4762		2861.46	78.7553		2861.46	48.0617		2861.46	35.0055
		1271.84	23.8355		1272.79	95.6156		1272.79	94.4499		1272.79	99.1		1272.79	98.8095		1371.62	-1.00225				1820.61	-0.05753		--	--		2862.77	54.9491		2862.77	78.1904		2862.77	48.5669		2862.77	34.6599
		1272.33	23.3746		1273.27	95.5891		1273.27	94.4159		1273.27	99.0892		1273.27	98.7972		1372.1	-1.00718				1821.57	-0.11344		--	--		2864.09	56.0629		2864.09	75.6701		2864.09	48.2201		2864.09	34.0058
		1272.81	22.8211		1273.75	95.5621		1273.75	94.3821		1273.75	99.078		1273.75	98.7845		1372.59	-1.01252				1822.54	-0.13386		--	--		2865.41	56.5875		2865.41	75.3152		2865.41	47.6798		2865.41	34.3899
		1273.29	22.1623		1274.23	95.5346		1274.23	94.3485		1274.23	99.0664		1274.23	98.7713		1373.07	-1.01839				1823.5	-0.10497		--	--		2866.72	57.3633		2866.72	75.8024		2866.72	47.5654		2866.72	34.9902
		1273.77	21.3876		1274.72	95.5066		1274.72	94.3147		1274.72	99.0545		1274.72	98.7578		1373.55	-1.02514				1824.46	-0.10663		--	--		2868.04	58.158		2868.04	77.039		2868.04	47.5473		2868.04	35.1757
		1274.26	20.4917		1275.2	95.478		1275.2	94.2807		1275.2	99.0423		1275.2	98.7439		1374.03	-1.03251				1825.43	-0.20065		--	--		2869.36	58.4933		2869.36	79.1554		2869.36	47.7934		2869.36	35.4702
		1274.74	19.4805		1275.68	95.4488		1275.68	94.2464		1275.68	99.0299		1275.68	98.7298		1374.52	-1.0403				1826.39	-0.27905		--	--		2870.67	58.1365		2870.67	79.3317		2870.67	48.1309		2870.67	35.6366
		1275.22	18.3774		1276.16	95.4189		1276.16	94.2118		1276.16	99.0173		1276.16	98.7153		1375	-1.04849				1827.36	-0.28175		--	--		2871.99	57.6565		2871.99	79.6088		2871.99	48.1711		2871.99	35.8228
		1275.7	17.2296		1276.64	95.3882		1276.64	94.1769		1276.64	99.0044		1276.64	98.7005		1375.48	-1.05689				1828.32	-0.24671		--	--		2873.3	57.449		2873.3	78.3706		2873.3	48.0242		2873.3	35.4165
		1276.18	16.1111		1277.13	95.3568		1277.13	94.1416		1277.13	98.9914		1277.13	98.6854		1375.96	-1.06565				1829.29	-0.20741		--	--		2874.62	57.5793		2874.62	76.637		2874.62	47.6649		2874.62	34.6578
		1276.66	15.1204		1277.61	95.3246		1277.61	94.1059		1277.61	98.9781		1277.61	98.67		1376.44	-1.07463				1830.25	-0.17205		--	--		2875.93	57.7547		2875.93	76.4955		2875.93	47.1456		2875.93	35.0458
		1277.15	14.3702		1278.09	95.2916		1278.09	94.0695		1278.09	98.9648		1278.09	98.6544		1376.93	-1.08379				1831.21	-0.12431		--	--		2877.25	57.696		2877.25	77.2216		2877.25	46.4091		2877.25	36.0178
		1277.63	13.9697		1278.57	95.258		1278.57	94.0324		1278.57	98.9513		1278.57	98.6386		1377.41	-1.09309				1832.18	-0.07373		--	--		2878.56	57.4778		2878.56	77.8284		2878.56	46.9862		2878.56	36.1027
		1278.11	14.0035		1279.06	95.2235		1279.06	93.9944		1279.06	98.9377		1279.06	98.6227		1377.89	-1.10259				1833.14	-0.08113		--	--		2879.88	57.3649		2879.88	78.2738		2879.88	48.1683		2879.88	35.8705
		1278.59	14.5127		1279.54	95.1882		1279.54	93.9554		1279.54	98.9241		1279.54	98.6066		1378.37	-1.11222				1834.11	-0.16457		--	--		2881.19	57.2259		2881.19	78.4283		2881.19	48.2847		2881.19	34.7928
		1279.08	15.4847		1280.02	95.1522		1280.02	93.9152		1280.02	98.9104		1280.02	98.5905		1378.85	-1.12204				1835.07	-0.21904		--	--		2882.5	57.2226		2882.5	78.2646		2882.5	48.1108		2882.5	34.1882
		1279.56	16.8518		1280.5	95.1155		1280.5	93.8734		1280.5	98.8968		1280.5	98.5743		1379.34	-1.13199				1836.03	-0.13276		--	--		2883.82	57.276		2883.82	77.8999		2883.82	47.5525		2883.82	33.5917
		1280.04	18.5012		1280.98	95.078		1280.98	93.8295		1280.98	98.8833		1280.98	98.558		1379.82	-1.14208				1837	0.01344		--	--		2885.13	57.5672		2885.13	77.3267		2885.13	45.4157		2885.13	33.1337
		1280.52	20.2949		1281.47	95.0397		1281.47	93.7838		1281.47	98.8699		1281.47	98.5416		1380.3	-1.1523				1837.96	0.0162		--	--		2886.44	57.3098		2886.44	76.5435		2886.44	45.6976		2886.44	33.7425
		1281	22.0936		1281.95	95.0006		1281.95	93.7369		1281.95	98.8565		1281.95	98.5254		1380.78	-1.16247				1838.93	-0.1161		--	--		2887.76	57.4115		2887.76	75.7967		2887.76	46.0917		2887.76	34.4568
		1281.49	23.7775		1282.43	94.9606		1282.43	93.6887		1282.43	98.8432		1282.43	98.5092		1381.27	-1.17274				1839.89	-0.16891		--	--		2889.07	57.7318		2889.07	75.398		2889.07	46.2665		2889.07	34.8332
		1281.97	25.2613		1282.91	94.9196		1282.91	93.6395		1282.91	98.8299		1282.91	98.4931		1381.75	-1.18299				1840.86	-0.13267		--	--		2890.38	58.3974		2890.38	77.0018		2890.38	45.76		2890.38	35.2116
		1282.45	26.5004		1283.39	94.8775		1283.39	93.5892		1283.39	98.8167		1283.39	98.4773		1382.23	-1.19328				1841.82	-0.11906		--	--		2891.69	59.2222		2891.69	78.7113		2891.69	45.0041		2891.69	35.4728
		1282.93	27.4896		1283.88	94.8345		1283.88	93.5378		1283.88	98.8036		1283.88	98.4616		1382.71	-1.20366				1842.78	-0.16436		--	--		2893.01	58.9716		2893.01	79.2998		2893.01	45.8547		2893.01	35.3183
		1283.41	28.2533		1284.36	94.7905		1284.36	93.4854		1284.36	98.7906		1284.36	98.4464		1383.19	-1.21413				1843.75	-0.20088		--	--		2894.32	58.68		2894.32	79.096		2894.32	47.5379		2894.32	34.8101
		1283.9	28.8327		1284.84	94.7454		1284.84	93.4322		1284.84	98.7778		1284.84	98.4316		1383.67	-1.22454				1844.71	-0.18096		--	--		2895.63	54.2652		2895.63	77.1789		2895.63	47.8747		2895.63	34.7575
		1284.38	29.2732		1285.32	94.6992		1285.32	93.3782		1285.32	98.7652		1285.32	98.4173		1384.16	-1.23505				1845.68	-0.14338		--	--		2896.94	53.837		2896.94	73.2456		2896.94	47.3874		2896.94	34.7044
		1284.86	29.6152		1285.81	94.6519		1285.81	93.3232		1285.81	98.7527		1285.81	98.4034		1384.64	-1.24556				1846.64	-0.09708		--	--		2898.25	57.7977		2898.25	73.2584		2898.25	46.8984		2898.25	34.9925
		1285.34	29.8901		1286.29	94.6033		1286.29	93.2672		1286.29	98.7402		1286.29	98.3898		1385.12	-1.25607				1847.61	-0.06644		--	--		2899.56	57.4263		2899.56	75.0425		2899.56	46.5823		2899.56	35.6941
		1285.83	30.119		1286.77	94.5536		1286.77	93.2101		1286.77	98.7279		1286.77	98.3764		1385.6	-1.26666				1848.57	-0.1044		--	--		2900.87	57.0903		2900.87	75.3085		2900.87	47.0918		2900.87	36.2694
		1286.31	30.3154		1287.25	94.5024		1287.25	93.1521		1287.25	98.7157		1287.25	98.3635		1386.09	-1.27723				1849.53	-0.1963		--	--		2902.18	55.4094		2902.18	75.8455		2902.18	48.1953		2902.18	36.5321
		1286.79	30.4873		1287.73	94.4499		1287.73	93.0934		1287.73	98.7036		1287.73	98.3509		1386.57	-1.2878				1850.5	-0.24866		--	--		2903.49	54.6648		2903.49	76.562		2903.49	48.2334		2903.49	36.6529
		1287.27	30.639		1288.22	94.3959		1288.22	93.0341		1288.22	98.6917		1288.22	98.3387		1387.05	-1.29837				1851.46	-0.23288		--	--		2904.8	56.3901		2904.8	76.9571		2904.8	47.1922		2904.8	36.5892
		1287.75	30.7726		1288.7	94.34		1288.7	92.9748		1288.7	98.68		1288.7	98.3271		1387.53	-1.3089				1852.43	-0.22074		--	--		2906.11	56.8582		2906.11	76.7951		2906.11	48.0876		2906.11	36.4986
		1288.24	30.8886		1289.18	94.2824		1289.18	92.9149		1289.18	98.6684		1289.18	98.3159		1388.01	-1.31943				1853.39	-0.25368		--	--		2907.42	58.0925		2907.42	76.302		2907.42	48.4266		2907.42	36.3797
		1288.72	30.9868		1289.66	94.2235		1289.66	92.854		1289.66	98.6569		1289.66	98.305		1388.5	-1.33				1854.36	-0.31181		--	--		2908.73	59.0579		2908.73	75.6174		2908.73	48.1558		2908.73	36.1877
		1289.2	31.067		1290.14	94.1631		1290.14	92.7918		1290.14	98.6455		1290.14	98.2946		1388.98	-1.34053				1855.32	-0.39299		--	--		2910.04	59.784		2910.04	74.7877		2910.04	48.2268		2910.04	36.109
		1289.68	31.1305		1290.63	94.1016		1290.63	92.7283		1290.63	98.6342		1290.63	98.2844		1389.46	-1.35114				1856.28	-0.44727		--	--		2911.35	58.9154		2911.35	74.1125		2911.35	47.3586		2911.35	36.8386
		1290.16	31.1797		1291.11	94.0386		1291.11	92.6631		1291.11	98.6229		1291.11	98.2746		1389.94	-1.36167				1857.25	-0.38246		--	--		2912.66	58.6358		2912.66	73.6679		2912.66	47.7687		2912.66	36.8695
		1290.65	31.2185		1291.59	93.9743		1291.59	92.5962		1291.59	98.6117		1291.59	98.2651		1390.42	-1.3721				1858.21	-0.23144		--	--		2913.96	58.7505		2913.96	73.4911		2913.96	48.4029		2913.96	36.0182
		1291.13	31.2508		1292.07	93.9086		1292.07	92.5273		1292.07	98.6006		1292.07	98.2559		1390.91	-1.38243				1859.18	-0.12059		--	--		2915.27	58.3903		2915.27	73.6547		2915.27	48.6655		2915.27	34.3691
		1291.61	31.2795		1292.56	93.841		1292.56	92.456		1292.56	98.5896		1292.56	98.2471		1391.39	-1.39264				1860.14	-0.0918		--	--		2916.58	58.5259		2916.58	74.449		2916.58	48.8148		2916.58	34.9191
		1292.09	31.3056		1293.04	93.7721		1293.04	92.3825		1293.04	98.5786		1293.04	98.2385		1391.87	-1.40274				1861.1	-0.12725		--	--		2917.89	59.256		2917.89	75.3954		2917.89	48.8164		2917.89	36.437
		1292.58	31.3281		1293.52	93.7021		1293.52	92.307		1293.52	98.5677		1293.52	98.2303		1392.35	-1.41265				1862.07	-0.20815		--	--		2919.19	60.2559		2919.19	76.1707		2919.19	48.7853		2919.19	35.6994
		1293.06	31.3452		1294	93.631		1294	92.2293		1294	98.5567		1294	98.2223		1392.84	-1.42239				1863.03	-0.26019		--	--		2920.5	60.4229		2920.5	76.56		2920.5	48.101		2920.5	34.0463
		1293.54	31.3557		1294.48	93.5592		1294.48	92.1495		1294.48	98.5457		1294.48	98.2144		1393.32	-1.4319				1864	-0.19039		--	--		2921.81	60.6339		2921.81	76.7308		2921.81	45.4473		2921.81	32.5106
		1294.02	31.3596		1294.97	93.4866		1294.97	92.0676		1294.97	98.5345		1294.97	98.2068		1393.8	-1.44122				1864.96	-0.04124		--	--		2923.11	60.6164		2923.11	76.9736		2923.11	46.7029		2923.11	32.7508
		1294.5	31.3583		1295.45	93.4133		1295.45	91.9836		1295.45	98.5234		1295.45	98.1994		1394.28	-1.45034				1865.93	0.0199		--	--		2924.42	60.5134		2924.42	76.7688		2924.42	47.2298		2924.42	35.997
		1294.99	31.3541		1295.93	93.3393		1295.93	91.8977		1295.93	98.5121		1295.93	98.1922		1394.76	-1.45922				1866.89	-0.03248		--	--		2925.73	60.4286		2925.73	76.2059		2925.73	47.938		2925.73	37.0366
		1295.47	31.3491		1296.41	93.2646		1296.41	91.8102		1296.41	98.5006		1296.41	98.1853		1395.25	-1.46794				1867.85	-0.09506		--	--		2927.03	60.6188		2927.03	75.8843		2927.03	48.0994		2927.03	36.9022
		1295.95	31.3438		1296.89	93.1895		1296.89	91.7206		1296.89	98.489		1296.89	98.1785		1395.73	-1.47649				1868.82	-0.17755		--	--		2928.34	61.0501		2928.34	76.0042		2928.34	48.1931		2928.34	36.2278
		1296.43	31.3378		1297.38	93.1142		1297.38	91.6284		1297.38	98.4773		1297.38	98.1719		1396.21	-1.48481				1869.78	-0.23555		--	--		2929.64	60.5611		2929.64	76.939		2929.64	47.5346		2929.64	35.1756
		1296.91	31.3296		1297.86	93.0386		1297.86	91.5336		1297.86	98.4653		1297.86	98.1652		1396.69	-1.49302				1870.75	-0.25274		--	--		2930.95	59.8155		2930.95	77.4816		2930.95	46.3354		2930.95	35.7788
		1297.4	31.318		1298.34	92.9632		1298.34	91.4359		1298.34	98.4532		1298.34	98.1585		1397.17	-1.50106				1871.71	-0.26787		--	--		2932.25	58.68		2932.25	77.0053		2932.25	46.896		2932.25	35.0067
		1297.88	31.3032		1298.82	92.8878		1298.82	91.335		1298.82	98.4409		1298.82	98.1518		1397.66	-1.50881				1872.67	-0.29741		--	--		2933.56	57.7913		2933.56	76.7106		2933.56	48.6017		2933.56	35.4961
		1298.36	31.2864		1299.31	92.8126		1299.31	91.2305		1299.31	98.4282		1299.31	98.1448		1398.14	-1.51626				1873.64	-0.30726		--	--		2934.86	57.783		2934.86	76.9618		2934.86	49.2111		2934.86	36.4216
		1298.84	31.2695		1299.79	92.7377		1299.79	91.1218		1299.79	98.4151		1299.79	98.1374		1398.62	-1.52326				1874.6	-0.2578		--	--		2936.17	59.0177		2936.17	77.2798		2936.17	49.3826		2936.17	36.4414
		1299.33	31.2541		1300.27	92.6628		1300.27	91.0076		1300.27	98.4012		1300.27	98.1293		1399.1	-1.52991				1875.57	-0.18037		--	--		2937.47	59.9836		2937.47	76.8799		2937.47	47.2868		2937.47	36.9962
		1299.81	31.2405		1300.75	92.5885		1300.75	90.8891		1300.75	98.3869		1300.75	98.1207		1399.59	-1.53613				1876.53	-0.14415		--	--		2938.78	59.8128		2938.78	76.2357		2938.78	45.7304		2938.78	38.4756
		1300.29	31.228		1301.23	92.5149		1301.23	90.7669		1301.23	98.3723		1301.23	98.1119		1400.07	-1.54201				1877.5	-0.16422		--	--		2940.08	59.7464		2940.08	75.8202		2940.08	48.4354		2940.08	38.6492
		1300.77	31.215		1301.71	92.4424		1301.71	90.6415		1301.71	98.3576		1301.71	98.103		1400.55	-1.54754				1878.46	-0.19423		--	--		2941.38	60.0066		2941.38	75.7938		2941.38	49.693		2941.38	37.794
		1301.25	31.2003		1302.2	92.371		1302.2	90.5137		1302.2	98.3429		1302.2	98.0941		1401.03	-1.55256				1879.42	-0.20369		--	--		2942.69	59.642		2942.69	76.0916		2942.69	49.9601		2942.69	36.1466
		1301.74	31.1837		1302.68	92.3011		1302.68	90.3829		1302.68	98.3282		1302.68	98.0852		1401.51	-1.55701				1880.39	-0.1866		--	--		2943.99	58.7409		2943.99	76.7459		2943.99	48.7099		2943.99	34.9646
		1302.22	31.1662		1303.16	92.2327		1303.16	90.2489		1303.16	98.3134		1303.16	98.0762		1402	-1.56081				1881.35	-0.12855		--	--		2945.29	57.9244		2945.29	77.3376		2945.29	46.3831		2945.29	34.6031
		1302.7	31.1492		1303.64	92.1661		1303.64	90.1112		1303.64	98.2987		1303.64	98.0673		1402.48	-1.56399				1882.32	-0.06555		--	--		2946.59	57.356		2946.59	77.035		2946.59	45.8454		2946.59	34.1707
		1303.18	31.134		1304.13	92.1017		1304.13	89.9686		1304.13	98.284		1304.13	98.0584		1402.96	-1.56635				1883.28	-0.05801		--	--		2947.9	58.2572		2947.9	77.3988		2947.9	46.5857		2947.9	34.3443
		1303.66	31.1209		1304.61	92.0394		1304.61	89.8228		1304.61	98.2696		1304.61	98.0495		1403.44	-1.56774				1884.25	-0.08778		--	--		2949.2	59.994		2949.2	77.0976		2949.2	48.2255		2949.2	34.6009
		1304.15	31.1086		1305.09	91.9794		1305.09	89.6754		1305.09	98.2553		1305.09	98.0408		1403.92	-1.56792				1885.21	-0.10348		--	--		2950.5	60.6216		2950.5	75.9936		2950.5	49.301		2950.5	35.1896
		1304.63	31.0957		1305.57	91.9217		1305.57	89.5269		1305.57	98.2413		1305.57	98.0324		1404.41	-1.56627				1886.17	-0.10197		--	--		2951.8	60.3734		2951.8	75.4543		2951.8	49.526		2951.8	35.9755
		1305.11	31.0806		1306.05	91.8664		1306.05	89.3785		1306.05	98.2277		1306.05	98.0243		1404.89	-1.56339				1887.14	-0.11318		--	--		2953.1	59.7837		2953.1	75.9071		2953.1	48.6023		2953.1	35.9896
		1305.59	31.0629		1306.54	91.8138		1306.54	89.2303		1306.54	98.2144		1306.54	98.0166		1405.37	-1.55956				1888.1	-0.15831		--	--		2954.4	59.0397		2954.4	76.6365		2954.4	47.768		2954.4	36.413
		1306.08	31.0431		1307.02	91.764		1307.02	89.0826		1307.02	98.2017		1307.02	98.0095		1405.85	-1.55501				1889.07	-0.18667		--	--		2955.7	58.2642		2955.7	77.1595		2955.7	47.3458		2955.7	36.2625
		1306.56	31.0226		1307.5	91.7174		1307.5	88.936		1307.5	98.1896		1307.5	98.003		1406.34	-1.5499				1890.03	-0.13414		--	--		2957	57.7239		2957	76.67		2957	47.1851		2957	35.875
		1307.04	31.0023		1307.98	91.6743		1307.98	88.7906		1307.98	98.1782		1307.98	97.9973		1406.82	-1.54424				1891	-0.05093		--	--		2958.31	56.2876		2958.31	75.1951		2958.31	47.4991		2958.31	35.9475
		1307.52	30.9823		1308.46	91.6346		1308.46	88.6474		1308.46	98.1674		1308.46	97.9924		1407.3	-1.53808				1891.96	-0.043		--	--		2959.61	57.1066		2959.61	73.8902		2959.61	48.4416		2959.61	35.4643
		1308	30.9615		1308.95	91.5981		1308.95	88.5072		1308.95	98.1574		1308.95	97.9881		1407.78	-1.53152				1892.92	-0.09283		--	--		2960.91	56.8757		2960.91	73.1051		2960.91	49.0101		2960.91	34.7559
		1308.48	30.9384		1309.43	91.565		1309.43	88.3706		1309.43	98.148		1309.43	97.9845		1408.26	-1.52463				1893.89	-0.08562		--	--		2962.2	56.806		2962.2	72.7961		2962.2	49.0445		2962.2	34.1166
		1308.97	30.9115		1309.91	91.5353		1309.91	88.2382		1309.91	98.1394		1309.91	97.9815		1408.74	-1.51753				1894.85	-0.01542		--	--		2963.51	56.8744		2963.51	72.8217		2963.51	48.4977		2963.51	33.8934
		1309.45	30.8804		1310.39	91.509		1310.39	88.1109		1310.39	98.1314		1310.39	97.9792		1409.23	-1.5102				1895.82	0.02108		--	--		2964.8	57.0383		2964.8	73.1084		2964.8	47.8574		2964.8	33.917
		1309.93	30.8461		1310.88	91.4865		1310.88	87.9891		1310.88	98.1243		1310.88	97.9777		1409.71	-1.50273				1896.78	0.01963		--	--		2966.1	57.1703		2966.1	73.2694		2966.1	47.3354		2966.1	34.898
		1310.41	30.81		1311.36	91.4677		1311.36	87.8738		1311.36	98.1181		1311.36	97.9769		1410.19	-1.49504				1897.74	0.01612		--	--		2967.4	57.0579		2967.4	73.6562		2967.4	47.4192		2967.4	35.8548
		1310.9	30.7738		1311.84	91.4532		1311.84	87.766		1311.84	98.1129		1311.84	97.9769		1410.67	-1.48737				1898.71	0.01826		--	--		2968.7	56.5592		2968.7	74.584		2968.7	47.1547		2968.7	35.3718
		1311.38	30.7387		1312.32	91.4425		1312.32	87.6658		1312.32	98.1086		1312.32	97.9778		1411.16	-1.47974				1899.67	0.02034		--	--		2970	55.8668		2970	74.9115		2970	45.4301		2970	34.4604
		1311.86	30.7052		1312.8	91.4358		1312.8	87.5735		1312.8	98.1052		1312.8	97.9794		1411.64	-1.47245				1900.64	0.01104		--	--		2971.3	54.8578		2971.3	75.0739		2971.3	44.4422		2971.3	31.8353
		1312.34	30.6737		1313.29	91.4329		1313.29	87.4896		1313.29	98.1027		1313.29	97.9818		1412.12	-1.46588				1901.6	-0.00302		--	--		2972.6	53.9191		2972.6	74.5316		2972.6	44.8366		2972.6	32.2181
		1312.83	30.6452		1313.77	91.4337		1313.77	87.4142		1313.77	98.101		1313.77	97.985		1412.6	-1.45962				1902.57	0.01283		--	--		2973.89	53.2123		2973.89	73.6341		2973.89	45.6717		2973.89	33.424
		1313.31	30.6213		1314.25	91.4383		1314.25	87.3484		1314.25	98.1002		1314.25	97.9889		1413.08	-1.45354				1903.53	0.03974		--	--		2975.19	52.6317		2975.19	73.934		2975.19	45.3669		2975.19	34.0176
		1313.79	30.6046		1314.73	91.4469		1314.73	87.2927		1314.73	98.1002		1314.73	97.9937		1413.57	-1.44764				1904.49	-0.00138		--	--		2976.49	53.4544		2976.49	73.9254		2976.49	45.1892		2976.49	33.6978
		1314.27	30.5977		1315.21	91.4596		1315.21	87.2483		1315.21	98.1012		1315.21	97.9993		1414.05	-1.44172				1905.46	-0.1197		--	--		2977.79	54.5037		2977.79	73.7858		2977.79	45.213		2977.79	34.073
		1314.75	30.602		1315.7	91.4765		1315.7	87.217		1315.7	98.1031		1315.7	98.0059		1414.53	-1.4358				1906.42	-0.21425		--	--		2979.08	55.5032		2979.08	73.4182		2979.08	45.0796		2979.08	34.6972
		1315.23	30.6174		1316.18	91.4975		1316.18	87.1977		1316.18	98.1059		1316.18	98.0133		1415.01	-1.42994				1907.39	-0.22879		--	--		2980.38	55.6333		2980.38	73.5162		2980.38	45.0495		2980.38	33.6366
		1315.72	30.6418		1316.66	91.5224		1316.66	87.1901		1316.66	98.1096		1316.66	98.0215		1415.49	-1.42407				1908.35	-0.18397		--	--		2981.67	55.4737		2981.67	74.6235		2981.67	45.2484		2981.67	30.6958
		1316.2	30.6717		1317.14	91.551		1317.14	87.1941		1317.14	98.1141		1317.14	98.0305		1415.98	-1.41807				1909.32	-0.04596		--	--		2982.97	52.8514		2982.97	75.7643		2982.97	45.3519		2982.97	28.828
		1316.68	30.7036		1317.62	91.5832		1317.62	87.2088		1317.62	98.1193		1317.62	98.0401		1416.46	-1.41201				1910.28	0.12385		--	--		2984.27	53.0836		2984.27	75.6502		2984.27	45.3074		2984.27	30.0217
		1317.16	30.7344		1318.11	91.619		1318.11	87.2357		1318.11	98.1253		1318.11	98.0504		1416.94	-1.40584				1911.24	0.16429		--	--		2985.56	53.1523		2985.56	74.6242		2985.56	45.2223		2985.56	31.2381
		1317.65	30.7624		1318.59	91.6586		1318.59	87.2754		1318.59	98.1321		1318.59	98.0616		1417.42	-1.39964				1912.21	0.10048		--	--		2986.86	53.3406		2986.86	73.7018		2986.86	45.0731		2986.86	31.7902
		1318.13	30.7873		1319.07	91.7019		1319.07	87.3296		1319.07	98.14		1319.07	98.0737		1417.9	-1.39352				1913.17	0.04094		--	--		2988.15	53.8708		2988.15	73.2682		2988.15	44.8374		2988.15	32.8372
		1318.61	30.8093		1319.55	91.7495		1319.55	87.4015		1319.55	98.1494		1319.55	98.0871		1418.39	-1.3873				1914.14	-0.01021		--	--		2989.45	54.7172		2989.45	72.9494		2989.45	44.4917		2989.45	32.1834
		1319.09	30.8284		1320.04	91.8007		1320.04	87.4876		1320.04	98.1597		1320.04	98.1015		1418.87	-1.38102				1915.1	-0.06866		--	--		2990.74	54.8358		2990.74	71.8204		2990.74	44.0414		2990.74	31.5674
		1319.57	30.8444		1320.52	91.8552		1320.52	87.5855		1320.52	98.1706		1320.52	98.1163		1419.35	-1.37466				1916.07	-0.13572		--	--		2992.04	53.7411		2992.04	70.8304		2992.04	43.3954		2992.04	30.772
		1320.06	30.8566		1321	91.9127		1321	87.6945		1321	98.1818		1321	98.1315		1419.83	-1.36815				1917.03	-0.1665		--	--		2993.33	51.9871		2993.33	71.5571		2993.33	42.6356		2993.33	30.0402
		1320.54	30.8646		1321.48	91.9731		1321.48	87.8128		1321.48	98.1934		1321.48	98.1469		1420.32	-1.36161				1917.99	-0.13185		--	--		2994.63	50.6333		2994.63	72.5292		2994.63	42.1458		2994.63	29.035
		1321.02	30.8687		1321.96	92.0363		1321.96	87.9403		1321.96	98.2049		1321.96	98.1623		1420.8	-1.35499				1918.96	-0.06893		--	--		2995.92	51.3259		2995.92	73.0028		2995.92	42.1411		2995.92	30.3864
		1321.5	30.8701		1322.45	92.102		1322.45	88.0768		1322.45	98.2161		1322.45	98.1776		1421.28	-1.34838				1919.92	-0.01514		--	--		2997.21	52.6638		2997.21	73.0933		2997.21	42.3696		2997.21	30.3397
		1321.98	30.8704		1322.93	92.1702		1322.93	88.2215		1322.93	98.2263		1322.93	98.1923		1421.76	-1.34174				1920.89	0.02481		--	--		2998.51	52.264		2998.51	73.182		2998.51	42.4787		2998.51	30.3648
		1322.47	30.871		1323.41	92.2404		1323.41	88.3736		1323.41	98.2343		1323.41	98.2058		1422.24	-1.33508				1921.85	0.01534		--	--		2999.8	52.5444		2999.8	73.0193		2999.8	41.9404		2999.8	30.4324
		1322.95	30.872		1323.89	92.3128		1323.89	88.5326		1323.89	98.2412		1323.89	98.2186		1422.73	-1.32847				1922.82	-0.06384		--	--		3001.09	52.4826		3001.09	72.5022		3001.09	40.8588		3001.09	30.317
		1323.43	30.8726		1324.38	92.3872		1324.38	88.6979		1324.38	98.248		1324.38	98.2311		1423.21	-1.32187				1923.78	-0.07502		--	--		3002.38	51.7018		3002.38	71.4647		3002.38	40.6358		3002.38	29.8611
		1323.91	30.8712		1324.86	92.4635		1324.86	88.869		1324.86	98.2547		1324.86	98.2433		1423.69	-1.31547				1924.74	0.0584		--	--		3003.68	51.6811		3003.68	70.4265		3003.68	41.5334		3003.68	29.3948
		1324.4	30.866		1325.34	92.5416		1325.34	89.0453		1325.34	98.2617		1325.34	98.2554		1424.17	-1.30916				1925.71	0.12609		--	--		3004.97	50.5964		3004.97	69.5263		3004.97	43.2444		3004.97	29.5819
		1324.88	30.8564		1325.82	92.6215		1325.82	89.2261		1325.82	98.2692		1325.82	98.2673		1424.65	-1.30286				1926.67	0.02233		--	--		3006.26	49.3871		3006.26	68.9364		3006.26	42.2296		3006.26	29.8706
		1325.36	30.8427		1326.3	92.703		1326.3	89.4108		1326.3	98.2775		1326.3	98.2791		1425.14	-1.29656				1927.64	-0.06556		--	--		3007.55	48.9177		3007.55	68.641		3007.55	41.0938		3007.55	29.9923
		1325.84	30.8258		1326.79	92.7859		1326.79	89.5991		1326.79	98.2873		1326.79	98.2908		1425.62	-1.29028				1928.6	0.00438		--	--		3008.84	49.3484		3008.84	68.3365		3008.84	41.3329		3008.84	30.1564
		1326.32	30.807		1327.27	92.8704		1327.27	89.7905		1327.27	98.2997		1327.27	98.3024		1426.1	-1.284				1929.57	0.09861		--	--		3010.14	50.1474		3010.14	68.5163		3010.14	41.5917		3010.14	30.2565
		1326.81	30.7866		1327.75	92.9561		1327.75	89.984		1327.75	98.3136		1327.75	98.3139		1426.58	-1.27763				1930.53	0.06528		--	--		3011.43	52.6519		3011.43	68.739		3011.43	41.9416		3011.43	29.7831
		1327.29	30.7643		1328.23	93.0429		1328.23	90.179		1328.23	98.3284		1328.23	98.3253		1427.07	-1.27103				1931.49	-0.0269		--	--		3012.72	52.542		3012.72	68.7569		3012.72	42.26		3012.72	29.0878
		1327.77	30.7389		1328.71	93.1305		1328.71	90.3747		1328.71	98.3438		1328.71	98.3367		1427.55	-1.26398				1932.46	-0.04694		--	--		3014.01	50.6166		3014.01	71.6192		3014.01	42.3548		3014.01	29.7043
		1328.25	30.7097		1329.2	93.2189		1329.2	90.5705		1329.2	98.3595		1329.2	98.348		1428.03	-1.2567				1933.42	0.00446		--	--		3015.3	48.1787		3015.3	73.4726		3015.3	42.2934		3015.3	27.1379
		1328.73	30.677		1329.68	93.3079		1329.68	90.7656		1329.68	98.3755		1329.68	98.3594		1428.51	-1.24949				1934.39	0.05009		--	--		3016.59	49.6204		3016.59	73.4915		3016.59	41.496		3016.59	28.4694
		1329.22	30.6419		1330.16	93.3974		1330.16	90.9592		1330.16	98.3916		1330.16	98.3708		1428.99	-1.24236				1935.35	0.07068		--	--		3017.88	50.1656		3017.88	72.6546		3017.88	40.3627		3017.88	29.0842
		1329.7	30.6068		1330.64	93.4874		1330.64	91.1504		1330.64	98.4077		1330.64	98.3824		1429.48	-1.23556				1936.32	0.09483		--	--		3019.17	50.3218		3019.17	70.6916		3019.17	41.2379		3019.17	29.4588
		1330.18	30.5738		1331.12	93.5779		1331.12	91.338		1331.12	98.4234		1331.12	98.3945		1429.96	-1.22899				1937.28	0.16399		--	--		3020.46	50.6911		3020.46	68.0505		3020.46	41.1317		3020.46	29.8465
		1330.66	30.5446		1331.61	93.6685		1331.61	91.5219		1331.61	98.4389		1331.61	98.4066		1430.44	-1.22263				1938.24	0.21462		--	--		3021.75	50.8332		3021.75	68.6471		3021.75	41.357		3021.75	30.4832
		1331.14	30.5197		1332.09	93.759		1332.09	91.702		1332.09	98.4542		1332.09	98.4189		1430.92	-1.21661				1939.21	0.11338		--	--		3023.04	51.5117		3023.04	68.7893		3023.04	41.688		3023.04	29.6003
		1331.63	30.499		1332.57	93.8491		1332.57	91.8778		1332.57	98.4693		1332.57	98.4312		1431.4	-1.21075				1940.17	-0.07065		--	--		3024.33	52.0513		3024.33	68.6661		3024.33	42.1127		3024.33	27.6979
		1332.11	30.4822		1333.05	93.9387		1333.05	92.0494		1333.05	98.4843		1333.05	98.4433		1431.89	-1.20529				1941.14	-0.15071		--	--		3025.61	52.5584		3025.61	68.6796		3025.61	42.463		3025.61	25.8099
		1332.59	30.4694		1333.54	94.0275		1333.54	92.2157		1333.54	98.499		1333.54	98.4554		1432.37	-1.20052				1942.1	-0.12352		--	--		3026.9	52.5759		3026.9	69.6863		3026.9	42.7245		3026.9	26.3109
		1333.07	30.4612		1334.02	94.1153		1334.02	92.3757		1334.02	98.5133		1334.02	98.4673		1432.85	-1.19636				1943.06	-0.08729		--	--		3028.19	52.5013		3028.19	71.2359		3028.19	42.3348		3028.19	27.9281
		1333.56	30.4588		1334.5	94.2019		1334.5	92.528		1334.5	98.527		1334.5	98.4789		1433.33	-1.19283				1944.03	-0.06264		--	--		3029.48	52.3794		3029.48	72.4529		3029.48	41.9052		3029.48	29.7834
		1334.04	30.4629		1334.98	94.2868		1334.98	92.6702		1334.98	98.54		1334.98	98.4899		1433.82	-1.19027				1944.99	0.000231934		--	--		3030.77	52.4352		3030.77	73.0798		3030.77	41.5369		3030.77	29.438
[truncated: 5,530 more rows]

## Sheet: Fig. 2
Fig. 2a	FeN5									FeN5-SD1									FeN5-SD2									FeN5-SD3										Fig. 2b	X	FeN5SD2	Fe-foil	Fe2O3	FePC	X	FeN5			Fig. 2c	X
[truncated: 801 more rows]
[truncated: 6 more columns]

[truncated: 37 more sheets: Fig. 3, Fig. 4, Fig. 5, Fig. 6, Supplementary Fig. 3, Supplementary Fig. 5, Supplementary Fig. 6, Supplementary Fig. 7, Supplementary Fig. 8, Supplementary Fig. 9, Supplementary Fig. 10, Supplementary Fig. 11, Supplementary Fig. 12, Supplementary Fig. 13, Supplementary Fig. 14, Supplementary Fig. 15, Supplementary Fig. 16, Supplementary Fig. 17, Supplementary Fig. 18, Supplementary Fig. 19 …]
